# Supplementary material for: Do emotional demands and exhaustion affect work engagement? The mediating role of mindfulness
Source: Front Psychol. 2024 Oct 14;15:1432328. doi: 10.3389/fpsyg.2024.1432328 (PMC11513345; doi:10.3389/fpsyg.2024.1432328)
Supplement: Supplementary file 2 [file Data_Sheet_1.xlsx]

## Sheet: Worksheet
İşimi yaparken kendimi çok enerjik hissederim.	İşimi yaparken kendimi güçlü ve dinç hissederim.	Sabah uyandığımda işe gitme isteği duyuyorum.	İşim bana coşku veriyor.	İşim bana ilham veriyor.	Yaptığım işten gurur duyuyorum.	Yoğun bir şekilde çalışırken kendimi mutlu hissediyorum.	İşe gömülmüş durumdayım çalışırken tamamen işime yoğunlaşır dalar giderim.	Çalışırken kendimden geçiyorum işime kaptırırım.	İşimden soğuduğumu hissediyorum.	İşimde günü bitirdiğimde kendimi bitkin hissediyorum.	Sabah kalkıp yeni bir iş gününe başlamam gerektiğinde kendimi yorgun hissediyorum.	Bütün gün hastalarla çalışmak beni gerçekten zorluyor.	İşimin beni tükettiğini hissediyorum.	İşimin beni hayal kırıklığına uğrattığını düşünüyorum.	İş yükümün çok fazla olduğunu hissediyorum.	Hastalarla çalışıyor olmak beni oldukça strese sokuyor.	Bu işe daha fazla dayanamayacakmışım gibi hissediyorum.	İşim benden duygusal anlamda çok şey talep eder.	İşimde insanları inandırabilmem veya ikna etmem gerekir.	İşimde beni kişisel olarak etkileyen hususlarla (örneğin; hasta çocuklar vb.) karşılaşıyorum.	İşimi yaparken duygusal olarak üzüldüğüm durumlar yaşıyorum.	Yaptığım şeye odaklanmak benim için kolaydır.	Zihnim gelecekle çok meşgul değildir; anı yaşarım	Duygusal sıkıntılara tahammül edebilirim.	Değiştiremediğim şeyleri olduğu gibi kabullenebilirim.	Şu an ne hissettiğimin net bir şekilde farkındayım.	Dikkatim kolay dağılmaz.	Geçmişe takılıp kalırım.	Duygu ve düşüncelerimin farkına varmak benim için kolaydır.	Düşüncelerimi yargılamadan anlamaya çalışırım.	Duygu ve düşüncelerimi yargılamadan kabullenmeye çalışırım.	Yaşadığım ana odaklanabilirim.	Uzun süre boyunca dikkatimi tek bir şeye verebilirim.	Cinsiyetiniz	Yaşınız	Eğitim Durumunuz (Son Mezun Olduğunuz Kurum	Medeni Durumunuz	Ne kadar bir zamandır bu kurumda çalışmaktasınız?
6	5	6	6	6	6	5	5	6	1	3	2	1	1	1	1	2	1	6	6	4	5	3	3	2	2	6	6	1	3	2	3	6	5	Erkek	18-25	Üniversite Mezunu	Bekar	0-5 yıl
4	4	5	4	5	6	1	4	5	5	6	6	5	5	4	6	6	3	5	6	6	5	5	3	3	4	4	3	4	4	5	2	4	3	Erkek	18-25	Lise Mezunu	Bekar	0-5 yıl
5	5	5	5	6	6	6	5	5	3	4	3	2	2	2	4	1	1	5	6	2	3	5	4	5	4	5	5	1	5	3	3	5	6	Kadın	18-25	Lise Mezunu	Bekar	0-5 yıl
4	4	3	5	6	6	2	6	5	2	3	2	3	2	1	5	2	2	6	6	6	5	4	5	4	2	4	4	2	4	3	1	5	4	Kadın	18-25	Lise Mezunu	Bekar	0-5 yıl
5	5	6	4	3	6	2	3	4	1	3	3	2	3	1	6	4	1	2	3	5	4	5	6	4	4	5	4	3	5	5	4	6	4	Kadın	18-25	Üniversite Mezunu	Bekar	0-5 yıl
1	1	1	1	1	1	1	3	1	1	6	1	6	6	6	6	5	6	6	5	5	5	6	5	5	4	6	4	5	5	5	1	4	5	Erkek	26-33	Üniversite Mezunu	Bekar	6-10 yıl
3	3	2	4	2	6	3	4	4	3	6	5	5	4	4	6	4	3	5	5	6	6	5	4	5	5	5	3	2	5	6	6	6	5	Erkek	18-25	Lise Mezunu	Bekar	0-5 yıl
2	2	1	1	1	4	1	3	3	6	6	6	6	6	6	6	6	6	6	6	6	6	4	1	1	2	6	4	6	3	4	4	6	3	Kadın	26-33	Yüksekokul Mezunu	Bekar	6-10 yıl
4	4	2	2	4	6	5	5	3	6	5	4	6	6	4	6	4	4	6	5	5	6	6	4	6	3	5	5	1	5	5	5	6	6	Kadın	42-49	Yüksekokul Mezunu	Evli	11-15 yıl
3	3	3	3	3	3	2	4	4	3	5	5	4	5	4	6	2	4	5	4	5	5	5	3	4	4	3	4	4	4	4	4	4	4	Kadın	26-33	Üniversite Mezunu	Evli	6-10 yıl
3	3	3	3	3	3	2	2	2	5	5	5	3	5	4	4	5	3	4	4	4	4	3	3	3	3	4	4	4	4	5	4	4	4	Kadın	34-41	Üniversite Mezunu	Evli	11-15 yıl
3	2	2	3	2	6	4	5	5	3	6	6	6	6	5	6	5	6	6	6	6	6	6	6	6	4	6	5	1	6	5	4	6	6	Kadın	42-49	Üniversite Mezunu	Evli	11-15 yıl
3	3	1	2	4	6	2	6	6	5	6	6	5	6	6	6	6	3	6	6	6	6	5	5	5	4	6	5	4	4	4	4	4	4	Kadın	18-25	Yüksekokul Mezunu	Evli	0-5 yıl
4	4	2	3	3	2	3	4	3	5	5	5	5	6	5	6	5	5	5	5	5	5	4	4	4	4	4	4	4	4	5	4	4	4	Kadın	42-49	Üniversite Mezunu	Evli	20 yıl üstü
6	6	6	6	6	6	6	6	6	3	5	5	5	5	5	5	5	5	6	6	6	6	6	6	6	6	6	6	3	6	5	5	6	6	Kadın	50 ve üzeri	Üniversite Mezunu	Evli	20 yıl üstü
2	2	1	2	2	3	2	3	2	6	6	6	6	6	6	6	6	6	6	6	5	6	5	3	3	3	3	2	3	3	3	3	3	2	Kadın	42-49	Yüksekokul Mezunu	Evli	20 yıl üstü
5	5	5	5	5	6	5	5	6	5	5	4	2	6	4	4	3	4	4	4	4	4	4	3	5	2	3	5	3	5	3	5	4	4	Erkek	18-25	Lise Mezunu	Bekar	0-5 yıl
5	5	3	5	4	6	4	3	2	4	4	4	5	5	3	6	4	2	4	6	6	5	5	1	3	3	3	4	5	5	5	4	2	2	Kadın	42-49	Üniversite Mezunu	Evli	20 yıl üstü
4	4	3	5	5	6	5	4	3	5	5	4	4	4	4	5	5	4	4	5	5	5	5	6	5	4	4	5	3	4	3	3	3	4	Kadın	50 ve üzeri	Yüksekokul Mezunu	Evli	20 yıl üstü
3	2	1	2	2	3	2	4	4	6	6	6	6	6	6	6	6	5	6	2	6	6	4	2	3	3	5	4	3	4	4	3	3	3	Kadın	42-49	Üniversite Mezunu	Evli	11-15 yıl
3	5	2	4	3	6	6	5	5	5	4	5	4	2	4	5	2	2	4	4	5	4	5	4	5	4	4	3	6	4	3	3	4	4	Erkek	18-25	Lise Mezunu	Bekar	0-5 yıl
3	4	1	1	1	6	3	2	1	4	6	6	6	6	6	6	6	6	6	3	4	4	2	1	2	1	1	3	3	2	6	2	3	4	Kadın	18-25	Lise Mezunu	Bekar	0-5 yıl
1	1	1	1	1	1	1	1	1	6	6	6	6	6	6	1	6	6	6	6	6	6	2	1	2	1	6	2	1	6	6	6	6	2	Erkek	26-33	Yüksek Lisans / Doktora Mezunu	Bekar	0-5 yıl
3	3	2	3	4	4	3	4	4	4	5	4	4	4	3	5	5	4	6	6	6	6	4	2	4	4	3	3	3	3	3	3	2	3	Erkek	18-25	Lise Mezunu	Bekar	0-5 yıl
4	4	1	5	3	6	5	5	5	2	6	6	4	3	3	4	2	2	6	6	6	6	6	3	1	3	6	3	6	6	6	6	6	6	Kadın	26-33	Yüksek Lisans / Doktora Mezunu	Bekar	6-10 yıl
2	1	1	3	2	6	6	4	6	1	1	1	4	6	6	6	4	5	6	5	6	5	3	2	4	5	6	6	1	6	3	3	6	6	Kadın	42-49	Yüksekokul Mezunu	Evli	16-20 yıl
1	1	1	1	1	1	1	2	1	6	6	6	6	6	6	6	6	6	6	6	6	6	1	1	1	1	1	1	6	1	1	1	2	2	Kadın	50 ve üzeri	Yüksekokul Mezunu	Evli	20 yıl üstü
3	3	2	4	3	6	3	4	3	5	6	6	4	5	4	5	4	4	6	5	6	6	4	2	4	5	5	5	2	4	4	4	5	4	Erkek	42-49	Yüksekokul Mezunu	Evli	20 yıl üstü
4	5	4	2	3	3	4	5	5	6	4	4	4	5	2	5	5	5	4	5	5	4	4	4	3	4	3	3	4	5	6	5	5	5	Kadın	42-49	Yüksek Lisans / Doktora Mezunu	Evli	16-20 yıl
3	3	2	2	1	2	1	3	3	6	6	6	6	6	6	6	5	6	6	5	5	5	4	2	2	2	6	2	5	3	3	3	3	3	Kadın	34-41	Yüksek Lisans / Doktora Mezunu	Evli	11-15 yıl
5	5	3	4	5	6	4	4	4	4	6	6	5	3	3	6	3	3	6	6	6	6	4	4	4	3	3	3	4	3	3	4	3	4	Erkek	18-25	Üniversite Mezunu	Bekar	0-5 yıl
5	5	5	4	4	5	3	5	5	4	5	4	5	5	5	5	5	5	6	6	5	6	3	4	4	3	3	3	3	5	3	4	3	3	Kadın	42-49	Üniversite Mezunu	Evli	20 yıl üstü
4	4	5	5	5	6	5	5	5	3	5	4	5	4	5	6	6	4	6	6	6	5	4	4	4	4	6	3	3	5	5	5	4	3	Kadın	50 ve üzeri	Üniversite Mezunu	Evli	20 yıl üstü
5	5	4	6	5	6	4	5	4	1	4	4	2	4	3	4	3	2	5	5	3	4	6	2	3	2	2	2	2	5	6	6	5	4	Erkek	18-25	Yüksekokul Mezunu	Bekar	0-5 yıl
3	3	3	2	2	5	2	5	4	6	6	6	6	6	6	6	6	6	6	6	6	6	3	3	4	3	6	4	3	3	4	4	4	2	Kadın	42-49	Üniversite Mezunu	Evli	16-20 yıl
3	2	3	2	6	6	2	4	4	6	6	3	6	6	4	6	6	5	6	6	6	6	6	3	3	5	5	4	3	6	6	6	5	4	Kadın	42-49	Üniversite Mezunu	Evli	20 yıl üstü
2	2	1	2	2	5	1	4	4	6	6	6	6	6	6	6	6	6	6	6	6	6	4	1	1	2	6	4	3	6	6	6	6	6	Kadın	18-25	Üniversite Mezunu	Bekar	0-5 yıl
6	6	5	6	6	6	6	4	4	2	4	3	1	1	1	2	2	1	5	3	4	5	6	3	4	1	6	6	2	6	3	3	6	4	Erkek	18-25	Üniversite Mezunu	Bekar	0-5 yıl
4	4	5	4	4	6	6	4	4	2	2	2	4	2	4	5	2	2	4	5	5	5	5	6	5	5	5	4	2	5	4	4	4	5	Kadın	42-49	Üniversite Mezunu	Evli	16-20 yıl
4	5	4	3	4	1	1	1	2	6	5	4	4	5	6	6	5	6	6	6	6	5	5	4	4	3	6	4	3	5	4	5	4	3	Erkek	34-41	Üniversite Mezunu	Evli	0-5 yıl
6	6	6	6	6	6	6	4	6	1	3	1	1	1	1	2	1	1	6	6	4	5	6	6	6	6	6	6	1	6	6	6	6	6	Erkek	18-25	Lise Mezunu	Bekar	0-5 yıl
5	5	1	4	4	6	4	3	3	3	6	5	5	5	5	5	5	5	5	6	6	4	5	5	5	4	6	4	2	5	5	5	5	4	Kadın	50 ve üzeri	Üniversite Mezunu	Evli	0-5 yıl
5	5	5	5	5	6	5	6	5	3	5	4	3	3	2	5	2	2	3	4	3	4	5	5	4	5	5	5	1	5	4	4	5	4	Kadın	50 ve üzeri	Yüksekokul Mezunu	Bekar	0-5 yıl
5	5	3	3	3	3	2	5	4	3	6	3	6	6	5	6	6	6	6	5	6	6	4	3	4	4	5	4	4	4	4	4	3	3	Kadın	42-49	Üniversite Mezunu	Evli	20 yıl üstü
5	5	5	6	5	6	5	5	5	2	4	5	2	2	2	6	2	2	5	2	4	4	5	2	2	4	5	5	3	3	5	5	5	5	Kadın	34-41	Yüksek Lisans / Doktora Mezunu	Bekar	11-15 yıl
6	5	6	6	6	6	4	2	3	1	4	2	2	1	1	3	2	1	6	3	4	1	5	6	3	3	6	6	1	5	6	6	6	6	Kadın	18-25	Üniversite Mezunu	Bekar	0-5 yıl
6	6	6	6	6	6	6	6	6	1	2	1	1	1	1	1	1	2	6	6	2	3	6	6	5	5	6	6	1	6	6	6	6	6	Kadın	18-25	Üniversite Mezunu	Bekar	0-5 yıl
6	6	6	6	1	6	4	5	5	1	6	5	1	1	1	4	2	1	2	4	6	6	6	3	6	6	6	6	1	6	6	1	6	6	Erkek	26-33	Yüksek Lisans / Doktora Mezunu	Bekar	0-5 yıl
6	6	6	6	6	6	6	6	6	1	2	2	2	3	1	6	3	1	1	6	3	3	6	1	1	1	3	1	4	3	3	2	5	6	Kadın	26-33	Yüksekokul Mezunu	Evli	11-15 yıl
6	5	3	3	6	6	6	6	6	1	6	6	5	1	1	3	1	2	6	6	4	6	4	6	6	4	4	5	1	6	5	4	4	4	Kadın	18-25	Lise Mezunu	Bekar	0-5 yıl
4	5	4	5	4	6	4	6	5	4	6	3	5	5	3	6	4	2	6	5	2	4	5	3	4	4	4	4	2	4	3	2	4	3	Kadın	18-25	Yüksekokul Mezunu	Bekar	0-5 yıl
6	5	6	6	6	6	6	5	6	1	4	2	2	1	1	2	2	1	4	4	4	4	4	2	3	3	4	4	4	4	4	3	4	5	Erkek	18-25	Lise Mezunu	Bekar	0-5 yıl
4	4	3	4	6	5	4	2	1	3	3	4	4	4	2	5	2	1	2	2	5	5	3	2	6	3	2	3	5	5	5	3	4	5	Kadın	18-25	Lise Mezunu	Bekar	0-5 yıl
4	4	6	6	6	6	6	6	6	1	3	1	1	1	1	1	1	1	6	6	3	3	6	5	4	5	4	6	2	6	6	4	4	4	Erkek	18-25	Lise Mezunu	Bekar	0-5 yıl
3	4	1	3	5	6	6	6	6	4	6	1	3	6	6	6	3	6	6	6	6	6	6	5	2	6	5	4	4	5	3	6	4	4	Erkek	18-25	Yüksekokul Mezunu	Bekar	6-10 yıl
1	1	1	1	1	3	1	1	1	6	6	6	6	6	6	6	6	6	6	1	6	4	4	4	4	1	6	4	4	3	3	3	1	3	Erkek	42-49	Yüksekokul Mezunu	Evli	20 yıl üstü
6	6	5	6	5	6	6	4	4	1	5	4	2	1	1	2	2	1	5	2	5	5	6	4	6	5	6	6	1	6	6	1	6	4	Kadın	50 ve üzeri	Yüksekokul Mezunu	Evli	20 yıl üstü
3	3	1	1	1	1	1	3	3	6	6	6	6	6	6	6	6	6	6	6	6	5	5	2	4	3	4	2	2	5	4	4	4	2	Kadın	34-41	Yüksek Lisans / Doktora Mezunu	Evli	11-15 yıl
4	4	3	4	5	6	4	5	5	3	5	5	3	3	3	4	2	2	5	5	4	3	4	3	5	4	5	5	2	3	4	4	5	4	Kadın	18-25	Üniversite Mezunu	Bekar	0-5 yıl
5	6	5	5	6	6	5	4	3	2	5	3	3	3	2	3	2	1	6	5	6	5	6	3	3	3	4	4	4	5	3	3	6	5	Kadın	42-49	Üniversite Mezunu	Evli	20 yıl üstü
3	3	3	3	2	2	2	3	3	5	6	5	3	6	6	6	4	6	6	6	6	6	5	3	4	3	3	5	2	5	4	4	5	5	Kadın	50 ve üzeri	Üniversite Mezunu	Evli	16-20 yıl
1	3	1	1	3	6	3	4	4	6	6	5	5	6	6	6	6	6	6	6	5	6	3	5	4	4	6	4	6	5	4	5	4	4	Kadın	42-49	Yüksek Lisans / Doktora Mezunu	Evli	11-15 yıl
5	5	4	5	5	6	5	5	5	3	4	4	5	3	2	5	4	4	6	5	6	6	6	5	6	5	5	5	4	6	5	4	4	4	Kadın	34-41	Yüksek Lisans / Doktora Mezunu	Evli	11-15 yıl
3	3	1	4	3	6	1	6	6	6	6	6	6	6	6	3	6	4	6	6	6	4	6	4	4	4	6	6	2	4	4	5	6	4	Kadın	26-33	Üniversite Mezunu	Bekar	0-5 yıl
2	3	1	2	2	5	3	5	4	2	6	2	5	6	5	6	4	6	5	5	5	4	3	2	3	4	4	3	5	4	4	4	3	2	Kadın	42-49	Yüksekokul Mezunu	Evli	16-20 yıl
4	4	3	3	3	6	3	4	4	3	3	3	4	3	3	4	3	3	4	3	5	3	4	3	4	3	5	3	2	4	5	5	5	4	Kadın	34-41	Üniversite Mezunu	Bekar	0-5 yıl
3	4	1	3	4	6	1	3	2	3	4	4	3	5	3	5	3	3	2	5	4	3	3	6	3	5	2	3	2	3	5	5	5	3	Erkek	18-25	Lise Mezunu	Bekar	0-5 yıl
4	3	1	3	1	6	1	1	2	6	6	6	6	6	6	6	6	5	5	6	6	6	5	6	3	5	6	5	3	6	4	4	5	6	Kadın	42-49	Lise Mezunu	Evli	20 yıl üstü
4	4	3	3	4	4	4	4	4	3	5	5	4	5	4	4	3	4	4	3	5	5	5	3	4	4	5	4	4	5	4	4	4	4	Kadın	42-49	Üniversite Mezunu	Evli	20 yıl üstü
4	4	2	3	3	5	3	6	5	3	6	5	6	6	5	5	6	5	6	6	5	5	5	1	3	4	4	4	4	2	2	1	3	1	Kadın	42-49	Yüksekokul Mezunu	Evli	6-10 yıl
3	3	2	2	2	3	4	5	5	2	3	3	2	3	3	2	2	3	3	5	1	3	5	3	4	5	3	5	2	4	4	4	4	4	Kadın	26-33	Üniversite Mezunu	Evli	0-5 yıl
2	2	2	1	1	3	1	3	3	5	4	5	5	5	6	6	4	5	6	3	5	5	5	4	4	4	4	5	2	5	4	4	3	5	Kadın	34-41	Yüksek Lisans / Doktora Mezunu	Evli	6-10 yıl
4	3	2	3	2	3	3	3	5	5	6	5	5	5	5	5	4	5	5	5	5	4	4	2	4	2	6	2	4	6	5	4	5	5	Kadın	42-49	Yüksek Lisans / Doktora Mezunu	Bekar	20 yıl üstü
2	2	2	2	2	6	4	5	5	5	5	5	4	5	4	6	5	5	6	6	5	5	3	4	3	3	3	2	3	3	4	4	4	3	Kadın	34-41	Üniversite Mezunu	Evli	20 yıl üstü
1	1	1	1	1	2	1	2	2	5	6	6	6	6	6	6	5	6	6	5	4	6	3	2	2	2	5	3	1	6	3	2	6	3	Kadın	42-49	Üniversite Mezunu	Evli	20 yıl üstü
5	5	3	2	3	6	3	3	3	6	6	6	5	6	6	5	6	5	6	4	4	6	4	1	3	3	2	3	4	2	4	2	4	3	Kadın	50 ve üzeri	Üniversite Mezunu	Bekar	11-15 yıl
4	4	2	1	1	4	1	1	1	5	5	5	5	6	6	6	6	6	6	6	6	5	3	1	2	1	6	1	1	5	3	3	5	4	Kadın	34-41	Yüksek Lisans / Doktora Mezunu	Evli	11-15 yıl
4	4	4	4	5	5	4	6	6	5	6	6	5	5	3	6	4	5	5	5	5	5	5	3	5	4	5	5	3	4	5	4	4	6	Kadın	34-41	Üniversite Mezunu	Evli	20 yıl üstü
3	4	4	4	6	6	4	6	6	5	4	4	5	5	5	4	5	4	5	4	5	5	5	4	5	2	4	5	2	4	4	4	5	4	Kadın	34-41	Lise Mezunu	Evli	11-15 yıl
5	5	4	5	4	4	4	5	5	6	6	6	5	5	5	6	5	5	6	6	6	6	6	6	5	4	6	5	2	5	6	5	5	4	Kadın	42-49	Yüksekokul Mezunu	Evli	20 yıl üstü
4	3	2	4	3	6	4	6	6	6	6	6	6	6	6	6	6	6	6	6	4	4	5	2	5	4	5	3	2	5	3	4	4	3	Kadın	42-49	Yüksekokul Mezunu	Evli	20 yıl üstü
3	3	1	1	1	1	3	5	4	5	6	6	5	6	6	4	5	5	5	5	3	5	4	1	4	2	6	5	5	5	3	3	2	4	Kadın	42-49	Üniversite Mezunu	Evli	20 yıl üstü
1	1	1	1	1	1	1	1	1	6	6	6	6	6	6	6	6	6	6	6	1	6	1	1	1	1	1	1	4	1	2	1	2	1	Kadın	18-25	Üniversite Mezunu	Bekar	0-5 yıl
3	3	5	3	2	6	3	3	4	3	5	4	4	6	5	6	6	6	5	5	6	5	5	5	6	3	6	6	5	5	5	6	6	6	Kadın	42-49	Lise Mezunu	Evli	20 yıl üstü
6	6	6	6	6	6	6	5	5	1	1	1	1	1	1	2	1	1	6	3	2	2	6	4	6	4	6	6	1	6	5	2	6	6	Erkek	18-25	Üniversite Mezunu	Bekar	0-5 yıl
3	3	2	2	2	4	3	4	4	5	5	6	4	3	2	5	2	3	4	1	4	3	5	5	5	6	6	4	3	5	3	4	4	4	Erkek	42-49	Yüksekokul Mezunu	Evli	11-15 yıl
5	6	5	3	3	4	5	6	5	4	6	2	4	3	4	4	5	5	5	3	5	5	5	3	1	1	2	1	3	1	3	3	2	2	Kadın	42-49	Yüksekokul Mezunu	Evli	20 yıl üstü
2	2	1	2	1	3	1	6	6	1	1	2	2	6	6	6	1	6	6	2	5	6	6	5	5	2	6	6	2	6	6	6	6	6	Kadın	34-41	Üniversite Mezunu	Evli	11-15 yıl
1	1	1	1	1	4	1	3	4	5	6	6	4	6	6	6	4	4	4	4	4	5	4	2	3	3	4	4	5	4	4	4	3	4	Kadın	42-49	Üniversite Mezunu	Evli	20 yıl üstü
5	5	5	3	5	5	2	5	5	4	4	4	6	4	6	6	4	5	5	6	4	4	5	3	4	5	5	5	2	5	5	5	5	3	Kadın	26-33	Üniversite Mezunu	Bekar	0-5 yıl
2	3	1	2	2	5	2	6	6	5	6	6	5	6	5	6	5	6	6	5	5	5	5	4	5	5	5	4	4	5	4	4	5	5	Kadın	42-49	Yüksek Lisans / Doktora Mezunu	Evli	16-20 yıl
5	4	2	4	4	6	4	4	4	4	6	6	4	5	4	6	2	2	6	6	6	5	5	4	5	2	6	4	3	5	5	4	4	5	Kadın	42-49	Üniversite Mezunu	Evli	20 yıl üstü
3	2	2	1	2	3	2	3	2	6	6	6	6	6	5	6	6	4	6	6	6	6	4	3	4	2	5	5	4	4	4	2	3	1	Kadın	42-49	Üniversite Mezunu	Evli	20 yıl üstü
3	4	2	1	1	1	1	5	5	4	6	4	3	5	5	6	3	3	6	3	6	5	6	6	6	6	6	6	1	6	5	5	6	6	Kadın	42-49	Yüksek Lisans / Doktora Mezunu	Evli	20 yıl üstü
2	1	1	1	1	1	1	1	4	6	6	6	6	6	6	6	6	6	6	6	6	6	6	4	1	3	6	4	4	1	1	1	5	4	Kadın	26-33	Üniversite Mezunu	Bekar	0-5 yıl
4	4	2	3	3	6	4	5	5	5	5	5	5	5	5	5	4	5	6	4	6	6	6	1	5	2	6	5	4	5	5	1	5	4	Kadın	50 ve üzeri	Üniversite Mezunu	Evli	16-20 yıl
4	3	1	1	1	3	1	2	2	1	6	6	6	6	6	6	6	6	6	6	6	6	3	4	4	6	5	4	4	4	4	4	3	4	Kadın	42-49	Üniversite Mezunu	Evli	20 yıl üstü
5	4	2	3	3	6	6	5	5	2	4	4	3	4	2	5	2	5	6	5	5	5	5	3	4	3	5	5	4	5	3	4	4	5	Kadın	42-49	Yüksek Lisans / Doktora Mezunu	Evli	20 yıl üstü
2	2	1	1	1	1	1	6	3	6	6	6	6	6	6	6	6	6	6	6	3	5	6	2	6	6	3	4	3	6	4	4	4	5	Kadın	34-41	Yüksekokul Mezunu	Bekar	11-15 yıl
6	6	5	6	6	6	6	6	5	6	6	5	6	5	2	4	4	3	4	4	6	4	6	5	5	2	4	1	1	5	4	4	4	4	Kadın	42-49	Lise Mezunu	Evli	20 yıl üstü
2	2	1	1	1	3	1	2	2	5	6	6	5	6	5	6	5	5	4	5	5	5	4	1	3	3	3	2	2	5	5	5	5	5	Erkek	26-33	Lise Mezunu	Evli	11-15 yıl
4	4	3	3	3	3	2	4	4	6	5	4	4	5	5	6	4	5	5	5	5	5	5	4	4	4	4	5	4	4	5	4	5	2	Kadın	42-49	Yüksekokul Mezunu	Evli	6-10 yıl
1	1	3	2	2	4	1	5	5	5	6	6	5	6	5	6	4	5	6	4	5	5	5	5	4	3	4	3	4	4	4	4	4	4	Kadın	50 ve üzeri	Üniversite Mezunu	Bekar	20 yıl üstü
5	5	4	4	4	6	2	4	4	3	4	4	4	4	4	6	3	4	6	5	5	6	5	3	4	4	5	4	4	4	4	4	3	4	Kadın	42-49	Lise Mezunu	Evli	20 yıl üstü
4	4	2	2	1	3	4	5	5	5	5	4	5	5	3	5	5	5	6	6	6	5	5	1	4	4	5	4	5	5	5	5	5	4	Kadın	50 ve üzeri	Yüksek Lisans / Doktora Mezunu	Evli	11-15 yıl
6	6	5	5	6	6	5	6	6	2	6	2	5	5	5	4	6	3	6	6	2	3	6	6	1	5	6	4	4	4	6	4	6	6	Kadın	26-33	Üniversite Mezunu	Bekar	0-5 yıl
3	4	2	2	2	5	4	5	3	5	6	6	6	6	6	6	6	6	6	6	6	4	5	1	3	3	4	2	5	5	4	4	2	3	Kadın	34-41	Üniversite Mezunu	Evli	6-10 yıl
4	5	2	2	2	6	6	6	6	3	6	4	1	2	1	5	1	1	6	3	6	6	4	2	4	4	5	3	3	4	4	4	3	4	Kadın	42-49	Lise Mezunu	Bekar	16-20 yıl
3	3	2	2	2	5	1	4	5	5	6	5	5	6	5	6	4	6	6	3	3	3	5	4	5	6	6	5	1	5	5	5	5	4	Kadın	42-49	Yüksekokul Mezunu	Bekar	20 yıl üstü
6	6	4	4	4	6	4	5	4	2	5	2	4	4	4	4	4	2	6	6	5	6	5	3	3	3	5	4	1	3	5	5	6	4	Kadın	50 ve üzeri	Üniversite Mezunu	Evli	0-5 yıl
4	4	1	1	1	3	2	5	5	1	2	3	3	1	1	1	3	1	1	3	5	5	5	2	2	1	6	4	6	3	3	3	4	5	Kadın	34-41	Üniversite Mezunu	Bekar	16-20 yıl
4	4	3	4	4	6	2	4	4	6	6	6	6	6	6	6	6	6	6	3	4	5	4	4	4	3	6	3	5	4	4	3	3	3	Kadın	34-41	Yüksek Lisans / Doktora Mezunu	Evli	11-15 yıl
1	6	6	1	6	1	1	6	3	1	1	6	6	6	6	6	6	6	2	2	1	1	1	6	1	6	2	1	6	6	6	6	1	1	Kadın	26-33	Yüksek Lisans / Doktora Mezunu	Bekar	0-5 yıl
6	2	6	1	6	3	6	2	5	6	2	1	6	1	3	1	3	2	5	1	1	2	5	4	3	1	2	2	3	2	4	6	5	1	Erkek	34-41	Yüksekokul Mezunu	Evli	6-10 yıl
1	6	1	6	6	1	1	6	6	6	6	1	1	6	1	6	6	1	1	1	6	1	1	6	1	6	1	1	6	1	1	6	1	6	Kadın	42-49	Yüksek Lisans / Doktora Mezunu	Evli	11-15 yıl
4	2	2	2	2	1	4	2	2	2	5	5	6	6	6	6	6	6	6	6	2	5	3	2	3	3	5	2	5	4	2	2	2	2	Kadın	42-49	Üniversite Mezunu	Evli	20 yıl üstü
3	3	2	3	3	5	3	4	5	3	3	2	5	5	5	6	3	5	5	4	3	5	5	2	4	3	5	3	2	5	4	4	5	5	Kadın	42-49	Yüksekokul Mezunu	Evli	20 yıl üstü
1	2	2	3	3	1	2	4	4	6	6	6	4	6	6	6	2	5	6	5	6	6	6	1	3	3	5	6	4	4	5	4	3	6	Erkek	34-41	Üniversite Mezunu	Evli	11-15 yıl
4	2	1	2	2	2	5	5	5	2	1	2	2	2	1	1	4	2	6	6	6	6	6	4	4	1	6	6	4	6	3	3	4	3	Kadın	34-41	Yüksekokul Mezunu	Evli	16-20 yıl
5	5	5	5	5	6	5	5	5	4	3	3	3	3	3	6	4	3	5	3	4	4	5	4	4	3	5	4	3	5	5	5	5	5	Kadın	34-41	Yüksekokul Mezunu	Evli	20 yıl üstü
5	5	4	5	5	5	4	4	4	1	1	3	2	2	2	2	2	2	4	3	6	5	5	5	3	5	5	4	4	5	4	3	5	5	Kadın	50 ve üzeri	Üniversite Mezunu	Evli	0-5 yıl
4	3	3	2	2	3	4	5	3	3	4	3	3	3	4	4	5	5	5	4	3	3	5	3	3	2	4	3	3	3	3	3	4	4	Kadın	42-49	Üniversite Mezunu	Evli	20 yıl üstü
5	5	6	5	6	6	4	5	6	5	6	1	5	6	6	6	6	6	6	4	6	6	5	4	5	3	6	6	2	5	6	5	6	6	Kadın	50 ve üzeri	Üniversite Mezunu	Evli	20 yıl üstü
4	4	3	3	2	2	3	3	3	3	4	5	5	5	5	6	5	5	5	4	4	4	4	2	3	4	4	5	3	4	3	3	3	3	Kadın	42-49	Üniversite Mezunu	Evli	20 yıl üstü
2	2	2	2	2	3	2	2	2	1	1	1	1	1	1	1	1	1	1	2	3	3	3	1	1	1	4	3	2	5	3	4	4	5	Kadın	42-49	Yüksekokul Mezunu	Evli	20 yıl üstü
2	2	1	1	1	1	1	1	1	1	6	6	6	6	6	6	6	6	6	6	6	4	4	6	3	5	4	4	5	4	4	3	4	4	Kadın	42-49	Üniversite Mezunu	Evli	20 yıl üstü
2	5	6	3	4	4	1	5	4	4	6	5	5	6	6	6	4	5	5	6	6	6	6	6	6	6	6	6	3	6	6	6	6	6	Kadın	42-49	Yüksekokul Mezunu	Evli	11-15 yıl
1	1	1	1	1	4	1	5	4	6	6	6	6	6	6	6	6	6	6	6	6	6	4	1	3	4	4	4	2	5	5	4	4	3	Erkek	26-33	Üniversite Mezunu	Evli	0-5 yıl
4	4	3	3	3	2	6	4	4	5	3	4	6	6	5	6	6	5	5	3	5	4	3	1	2	3	6	4	4	4	4	4	2	3	Kadın	34-41	Üniversite Mezunu	Evli	16-20 yıl
5	3	1	1	1	4	1	6	6	1	6	6	4	6	6	6	4	6	4	6	4	6	5	3	2	2	6	5	2	6	5	5	6	6	Kadın	34-41	Üniversite Mezunu	Evli	11-15 yıl
3	4	1	1	1	1	1	4	4	6	6	6	3	6	6	6	2	6	6	4	6	6	5	4	4	4	4	3	3	4	2	3	4	4	Kadın	34-41	Üniversite Mezunu	Evli	11-15 yıl
1	1	1	1	1	4	1	3	3	6	6	6	6	6	6	6	6	6	6	4	6	4	4	4	4	4	5	4	2	4	3	3	3	3	Kadın	42-49	Üniversite Mezunu	Evli	20 yıl üstü
6	5	5	3	3	4	3	4	4	5	6	4	4	5	6	6	6	3	6	2	4	6	6	1	5	3	6	6	1	6	6	5	5	6	Kadın	42-49	Üniversite Mezunu	Bekar	20 yıl üstü
2	2	1	1	1	1	1	1	2	6	4	4	4	6	6	5	4	5	4	4	4	4	6	3	3	3	6	5	3	6	6	6	5	6	Kadın	42-49	Yüksekokul Mezunu	Evli	20 yıl üstü
5	5	5	5	6	6	6	6	5	1	1	1	1	1	1	1	1	1	6	6	6	6	6	4	4	4	4	4	4	6	6	6	4	4	Kadın	34-41	Yüksekokul Mezunu	Evli	20 yıl üstü
6	5	4	6	6	6	5	6	5	6	5	4	5	6	6	6	4	5	6	6	6	6	6	4	4	4	6	5	4	5	4	3	5	6	Kadın	34-41	Üniversite Mezunu	Evli	20 yıl üstü
5	5	4	4	4	3	3	4	4	2	5	4	3	5	5	6	5	4	6	6	6	6	4	3	5	4	5	5	3	4	5	5	5	4	Kadın	42-49	Üniversite Mezunu	Evli	20 yıl üstü
4	4	4	3	3	4	2	4	3	3	4	4	3	4	3	4	2	3	4	4	3	3	4	2	4	2	4	3	3	3	4	4	3	4	Kadın	26-33	Yüksekokul Mezunu	Evli	6-10 yıl
2	2	1	1	2	3	1	6	6	5	6	6	5	6	6	6	4	5	6	5	6	6	6	3	3	4	6	5	5	6	5	5	5	5	Kadın	50 ve üzeri	Üniversite Mezunu	Evli	20 yıl üstü
2	2	1	1	1	2	1	5	5	6	6	6	5	6	6	6	4	6	6	4	2	3	4	2	3	4	3	4	4	4	4	3	4	4	Kadın	42-49	Üniversite Mezunu	Evli	20 yıl üstü
3	2	1	2	1	6	2	3	1	6	6	6	6	6	6	6	5	6	6	6	6	5	3	1	6	3	6	3	1	5	4	3	4	1	Erkek	42-49	Lise Mezunu	Evli	20 yıl üstü
6	5	5	6	6	6	6	6	5	2	1	2	3	3	1	2	2	1	5	6	2	5	5	5	5	6	5	6	1	6	5	5	6	6	Kadın	50 ve üzeri	Lise Mezunu	Evli	20 yıl üstü
1	1	1	1	1	1	1	1	1	1	1	1	1	1	1	1	1	1	1	1	1	1	1	1	1	1	1	1	1	1	1	1	1	1	Erkek	42-49	Lise Mezunu	Evli	20 yıl üstü
5	5	3	4	5	6	5	5	5	4	5	2	4	5	2	6	3	4	3	2	5	5	4	2	2	5	5	3	3	4	5	4	5	5	Kadın	42-49	Yüksek Lisans / Doktora Mezunu	Evli	11-15 yıl
6	5	5	4	4	6	6	6	6	4	1	2	2	3	6	6	2	2	6	6	6	6	6	2	6	4	4	1	1	6	6	4	6	6	Kadın	42-49	Yüksekokul Mezunu	Evli	20 yıl üstü
6	6	5	5	5	5	4	4	4	4	3	4	2	3	3	3	2	1	3	4	4	4	5	1	4	4	4	4	3	4	4	4	4	5	Kadın	34-41	Yüksekokul Mezunu	Evli	16-20 yıl
6	4	2	3	3	6	2	3	3	3	3	3	3	3	3	3	3	3	3	3	3	4	4	3	3	2	3	3	3	3	3	3	4	3	Kadın	18-25	Lise Mezunu	Bekar	0-5 yıl
4	4	3	3	1	6	3	4	4	6	6	6	6	6	6	6	5	6	6	6	6	6	6	6	6	6	4	3	4	3	3	4	3	2	Kadın	26-33	Yüksekokul Mezunu	Evli	11-15 yıl
1	1	1	1	1	2	1	2	2	6	6	6	6	6	6	6	6	6	6	5	6	6	3	1	1	1	5	2	5	4	2	2	2	2	Kadın	26-33	Yüksek Lisans / Doktora Mezunu	Bekar	0-5 yıl
6	6	4	5	5	6	3	6	6	4	6	6	4	6	4	4	1	4	5	6	1	6	6	3	6	4	6	6	2	5	5	5	6	6	Kadın	34-41	Lise Mezunu	Evli	16-20 yıl
3	2	3	2	1	4	2	4	3	6	6	6	5	6	6	6	4	4	6	3	4	5	4	2	3	3	5	3	1	3	4	3	4	5	Kadın	42-49	Üniversite Mezunu	Evli	16-20 yıl
1	1	1	1	1	2	1	2	2	6	6	5	6	6	6	5	6	6	6	4	2	4	2	1	1	2	3	3	1	5	3	1	2	6	Erkek	42-49	Üniversite Mezunu	Evli	11-15 yıl
4	4	3	4	5	6	5	5	6	6	6	6	5	6	6	6	5	5	6	6	6	5	4	3	3	2	6	4	5	4	4	4	4	3	Kadın	42-49	Yüksek Lisans / Doktora Mezunu	Evli	16-20 yıl
5	5	4	2	3	6	2	4	4	3	1	2	1	1	3	1	1	2	1	1	6	6	6	4	2	2	6	4	6	5	5	1	3	3	Kadın	26-33	Üniversite Mezunu	Evli	6-10 yıl
5	5	4	3	3	3	5	5	5	5	3	4	5	5	5	5	5	6	6	5	5	5	5	5	5	5	5	5	2	5	5	5	5	4	Kadın	42-49	Üniversite Mezunu	Evli	20 yıl üstü
3	3	1	1	2	5	5	4	4	5	2	6	2	6	6	5	2	5	5	6	4	4	3	5	6	3	3	2	4	4	6	6	4	2	Kadın	26-33	Yüksek Lisans / Doktora Mezunu	Bekar	0-5 yıl
3	3	2	2	2	3	2	3	3	6	5	5	5	5	4	5	4	3	4	4	4	5	5	4	3	2	3	2	2	3	4	2	3	4	Kadın	42-49	Yüksek Lisans / Doktora Mezunu	Evli	16-20 yıl
4	5	1	4	4	6	4	6	6	3	6	6	6	6	6	6	6	6	6	6	6	6	5	4	4	4	2	3	5	4	4	4	4	4	Kadın	18-25	Üniversite Mezunu	Bekar	0-5 yıl
2	2	1	1	1	1	1	3	2	1	5	6	6	6	6	6	6	3	6	5	5	6	3	1	2	1	5	3	1	3	5	5	5	4	Erkek	42-49	Üniversite Mezunu	Evli	20 yıl üstü
5	4	4	4	4	6	5	4	5	4	5	4	5	5	4	5	3	4	5	6	5	6	5	4	4	4	5	4	5	4	5	5	4	4	Kadın	50 ve üzeri	Üniversite Mezunu	Evli	20 yıl üstü
4	4	1	1	1	4	4	5	5	6	6	6	6	6	6	6	6	6	4	4	3	3	3	4	3	2	6	4	4	6	4	4	4	4	Kadın	34-41	Üniversite Mezunu	Bekar	11-15 yıl
4	3	2	3	2	6	3	2	4	2	6	6	6	6	5	6	3	4	6	5	6	6	4	6	4	4	5	4	3	5	5	4	4	4	Kadın	50 ve üzeri	Üniversite Mezunu	Evli	20 yıl üstü
3	3	1	2	2	6	1	6	5	5	6	6	6	6	6	5	5	6	6	6	6	6	3	1	3	5	5	5	2	4	4	5	4	5	Kadın	18-25	Lise Mezunu	Bekar	6-10 yıl
3	3	2	2	2	2	2	5	5	6	6	6	6	6	6	6	6	6	6	6	6	6	4	1	3	2	6	3	5	4	2	2	2	4	Kadın	42-49	Yüksek Lisans / Doktora Mezunu	Bekar	16-20 yıl
5	3	3	3	3	6	2	5	4	6	6	6	6	6	6	4	6	6	5	5	5	5	6	4	4	5	5	4	3	4	4	4	3	4	Kadın	42-49	Yüksekokul Mezunu	Evli	20 yıl üstü
4	5	5	4	4	4	4	6	6	5	6	4	6	6	6	6	5	6	6	6	6	6	6	5	5	6	5	5	5	5	5	5	5	5	Kadın	42-49	Üniversite Mezunu	Evli	20 yıl üstü
4	4	3	3	4	4	3	4	4	3	4	4	5	5	4	4	4	4	4	4	4	4	4	3	4	5	4	4	3	5	4	4	4	4	Kadın	26-33	Üniversite Mezunu	Evli	6-10 yıl
4	4	5	2	2	6	4	6	6	3	4	6	4	4	3	3	3	3	6	6	5	5	5	3	3	1	3	4	4	4	4	4	3	4	Kadın	42-49	Üniversite Mezunu	Evli	20 yıl üstü
2	2	1	1	1	1	2	3	2	6	6	6	6	6	6	6	6	6	6	6	6	6	4	1	4	3	3	3	5	4	4	3	3	3	Kadın	34-41	Üniversite Mezunu	Evli	16-20 yıl
5	4	2	5	5	6	4	4	5	6	6	5	3	6	3	6	4	4	6	6	4	5	4	2	2	3	3	4	5	4	4	4	5	4	Erkek	34-41	Üniversite Mezunu	Evli	11-15 yıl
3	4	2	1	3	6	3	3	4	5	6	5	1	4	4	6	3	3	5	6	6	4	4	4	4	4	4	4	2	4	4	4	4	4	Kadın	18-25	Üniversite Mezunu	Evli	0-5 yıl
4	3	2	2	2	5	4	6	4	6	6	6	4	6	6	6	4	6	5	4	5	5	4	2	2	3	6	4	5	4	4	4	3	2	Kadın	42-49	Üniversite Mezunu	Evli	20 yıl üstü
4	4	4	3	5	5	3	5	5	6	5	5	6	5	5	6	5	6	5	6	5	5	5	5	1	2	6	4	5	4	5	5	5	5	Kadın	42-49	Yüksekokul Mezunu	Evli	20 yıl üstü
5	5	4	4	4	6	4	6	6	4	6	4	3	3	3	5	3	4	6	6	6	5	6	3	3	2	6	4	4	6	6	1	5	5	Kadın	34-41	Yüksekokul Mezunu	Evli	20 yıl üstü
4	3	1	2	2	6	5	5	4	6	5	5	3	5	5	5	3	4	4	5	5	5	4	2	3	4	4	4	4	4	4	4	5	5	Kadın	42-49	Üniversite Mezunu	Evli	20 yıl üstü
3	4	3	3	3	3	2	3	4	1	6	6	5	6	6	6	4	5	4	3	3	3	3	3	2	2	3	3	3	3	3	3	3	3	Kadın	42-49	Üniversite Mezunu	Evli	20 yıl üstü
3	3	1	2	2	5	1	3	1	6	6	6	6	6	6	6	6	6	6	6	6	6	2	5	5	6	5	5	4	5	2	3	5	5	Kadın	26-33	Yüksek Lisans / Doktora Mezunu	Bekar	0-5 yıl
2	2	2	1	1	6	2	5	5	6	6	6	6	6	6	6	5	5	5	6	6	6	5	6	4	4	5	3	4	4	5	5	5	3	Kadın	42-49	Üniversite Mezunu	Evli	16-20 yıl
4	4	3	3	4	6	4	5	4	6	6	6	6	6	6	6	6	6	5	4	5	5	5	5	6	6	6	4	6	5	5	5	4	2	Kadın	42-49	Üniversite Mezunu	Evli	11-15 yıl
5	5	5	5	5	6	4	6	6	1	5	1	1	3	3	6	1	2	3	3	6	6	6	2	4	4	6	5	2	6	4	4	5	5	Kadın	34-41	Üniversite Mezunu	Evli	20 yıl üstü
6	6	6	6	6	6	6	6	6	1	5	6	5	5	5	6	5	2	6	5	6	6	6	6	6	2	3	6	6	6	6	2	6	6	Kadın	50 ve üzeri	Yüksek Lisans / Doktora Mezunu	Bekar	20 yıl üstü
6	6	6	6	6	6	6	6	6	6	6	6	6	6	6	6	6	6	6	6	6	6	6	6	6	6	6	6	6	6	6	6	6	6	Erkek	34-41	Yüksekokul Mezunu	Evli	0-5 yıl
4	4	3	3	3	4	3	3	4	5	5	5	5	5	4	5	5	4	4	5	2	3	3	3	3	2	5	4	4	3	3	3	3	3	Kadın	26-33	Yüksekokul Mezunu	Evli	11-15 yıl
6	5	3	6	5	6	4	6	6	2	6	6	5	6	6	6	6	6	6	6	6	6	6	2	5	2	5	4	6	4	5	5	4	4	Kadın	26-33	Yüksekokul Mezunu	Evli	11-15 yıl
2	3	2	2	2	5	2	3	5	5	5	5	5	6	6	6	5	4	5	4	5	5	3	3	5	3	5	3	1	6	1	2	4	5	Kadın	42-49	Üniversite Mezunu	Evli	20 yıl üstü
1	1	1	1	1	1	1	1	2	1	6	6	6	6	5	6	6	6	6	6	6	6	1	6	6	1	3	1	6	2	6	4	4	3	Kadın	18-25	Üniversite Mezunu	Bekar	0-5 yıl
3	3	1	1	2	1	1	4	3	6	6	6	6	6	6	6	6	6	6	6	6	6	5	3	5	5	6	4	4	4	3	4	4	4	Erkek	26-33	Üniversite Mezunu	Evli	6-10 yıl
4	3	3	2	2	5	4	5	3	5	5	4	2	5	5	6	2	2	6	4	5	6	5	3	4	5	6	4	3	4	5	5	4	4	Kadın	42-49	Üniversite Mezunu	Evli	20 yıl üstü
5	5	4	5	5	6	5	5	5	3	6	4	5	5	6	5	3	6	5	4	5	5	6	6	6	6	6	6	3	5	5	6	5	5	Kadın	34-41	Üniversite Mezunu	Evli	16-20 yıl
3	3	3	3	3	4	2	4	3	5	5	5	4	4	4	6	2	4	5	4	3	3	4	2	3	2	3	2	3	5	5	5	3	5	Kadın	26-33	Yüksek Lisans / Doktora Mezunu	Bekar	0-5 yıl
1	1	1	2	1	3	1	5	5	6	6	6	6	6	6	6	6	6	6	3	3	3	5	2	3	3	6	2	3	5	5	3	4	5	Erkek	34-41	Yüksek Lisans / Doktora Mezunu	Evli	16-20 yıl
5	5	5	5	6	6	3	6	5	3	6	6	6	6	6	6	6	5	6	6	6	6	5	4	4	4	5	3	4	5	3	3	5	3	Kadın	34-41	Üniversite Mezunu	Evli	6-10 yıl
4	4	5	4	5	6	5	6	6	1	5	5	2	2	1	6	4	1	5	6	4	4	5	4	4	5	5	6	2	4	6	4	5	6	Kadın	34-41	Üniversite Mezunu	Evli	6-10 yıl
5	5	4	5	5	6	4	6	6	2	3	3	4	4	2	5	5	3	4	5	4	4	5	2	5	5	5	4	4	5	4	4	5	5	Kadın	34-41	Üniversite Mezunu	Evli	20 yıl üstü
4	4	3	3	3	6	5	3	3	4	5	5	5	6	6	6	2	4	3	3	2	3	6	6	5	5	4	3	2	4	4	2	6	3	Kadın	26-33	Üniversite Mezunu	Evli	6-10 yıl
6	6	6	6	6	6	6	6	6	1	1	1	1	1	1	1	1	1	1	1	1	2	5	3	5	3	5	5	1	5	6	6	5	5	Kadın	34-41	Yüksek Lisans / Doktora Mezunu	Evli	16-20 yıl
2	3	1	1	1	6	1	4	3	6	6	6	2	4	6	6	1	4	6	4	5	4	4	1	3	4	3	3	4	4	4	4	4	5	Kadın	18-25	Lise Mezunu	Evli	0-5 yıl
5	5	5	5	5	6	6	6	6	2	4	2	3	2	2	3	2	1	5	4	4	4	6	6	6	6	6	6	1	6	6	6	6	6	Kadın	26-33	Üniversite Mezunu	Evli	0-5 yıl
5	4	5	4	4	5	3	6	6	4	6	4	3	5	5	6	5	5	5	5	4	5	5	5	3	2	6	5	5	4	5	3	5	5	Kadın	34-41	Üniversite Mezunu	Evli	20 yıl üstü
4	3	2	3	2	5	3	3	3	5	4	5	4	4	5	4	4	3	5	4	5	5	4	3	4	4	4	4	3	4	4	4	4	4	Kadın	34-41	Yüksek Lisans / Doktora Mezunu	Evli	16-20 yıl
3	4	5	4	4	6	4	6	6	2	6	4	2	2	6	6	1	2	4	5	4	5	6	2	5	5	4	6	2	5	5	3	6	4	Erkek	26-33	Üniversite Mezunu	Evli	6-10 yıl
3	3	1	1	1	1	1	5	5	5	6	6	5	6	6	6	4	4	5	5	2	2	6	5	4	1	6	6	1	6	5	2	5	4	Kadın	42-49	Üniversite Mezunu	Bekar	20 yıl üstü
4	4	4	2	2	1	1	4	5	6	6	6	5	6	6	6	4	6	6	6	4	5	6	1	4	4	6	5	1	6	5	5	6	5	Kadın	42-49	Yüksekokul Mezunu	Evli	20 yıl üstü
5	4	3	2	3	6	4	4	4	4	4	5	4	5	5	6	3	4	6	5	5	5	5	4	4	4	5	5	2	5	5	4	4	4	Kadın	34-41	Yüksek Lisans / Doktora Mezunu	Evli	16-20 yıl
4	3	1	3	3	6	5	6	6	1	6	6	6	6	5	6	1	1	6	6	6	6	6	6	6	6	6	6	1	6	6	6	6	6	Kadın	42-49	Yüksekokul Mezunu	Evli	20 yıl üstü
4	4	2	2	2	3	1	1	2	6	6	6	6	6	6	6	4	6	6	6	6	6	4	3	3	4	3	3	4	3	3	4	3	4	Erkek	18-25	Üniversite Mezunu	Bekar	0-5 yıl
4	4	2	2	2	6	4	5	5	5	5	5	4	5	5	5	4	3	6	4	4	4	5	3	4	3	4	4	3	4	5	5	5	5	Kadın	26-33	Üniversite Mezunu	Bekar	6-10 yıl
4	5	2	3	3	6	4	2	4	5	6	5	5	6	6	6	5	6	6	5	6	5	6	3	4	3	6	6	2	4	4	4	5	5	Kadın	42-49	Üniversite Mezunu	Evli	11-15 yıl
5	5	5	4	5	6	4	5	4	1	3	3	2	2	2	5	1	1	2	2	3	3	4	4	3	5	6	4	1	6	6	6	4	5	Kadın	50 ve üzeri	Yüksek Lisans / Doktora Mezunu	Evli	20 yıl üstü
6	6	1	3	2	6	4	3	3	6	4	6	2	4	6	6	1	3	6	4	3	3	6	2	3	3	6	6	3	3	1	1	6	6	Erkek	26-33	Yüksekokul Mezunu	Bekar	11-15 yıl
5	3	3	3	2	4	1	5	5	6	6	4	4	5	5	6	3	5	6	6	6	6	5	2	2	4	4	3	2	4	4	5	3	4	Kadın	42-49	Üniversite Mezunu	Evli	0-5 yıl
6	6	3	5	1	6	1	6	6	5	6	6	6	6	5	6	6	6	6	6	6	6	5	4	4	2	6	2	3	6	4	4	5	6	Kadın	42-49	Üniversite Mezunu	Evli	16-20 yıl
4	4	3	3	3	6	5	5	5	1	1	1	2	4	6	4	3	4	4	3	5	5	3	2	2	3	2	2	3	3	3	3	2	3	Erkek	34-41	Üniversite Mezunu	Evli	16-20 yıl
3	3	2	2	3	4	2	4	3	6	5	5	5	6	6	5	3	4	6	5	6	5	4	3	3	2	4	3	3	4	4	4	4	3	Kadın	50 ve üzeri	Üniversite Mezunu	Evli	20 yıl üstü
3	4	3	3	2	5	2	1	1	5	6	5	5	5	5	6	5	5	4	4	3	5	5	5	5	4	5	4	4	5	4	4	4	5	Kadın	34-41	Üniversite Mezunu	Evli	11-15 yıl
4	4	2	2	2	6	4	4	4	5	5	5	5	5	6	6	6	5	5	5	5	5	4	4	4	2	5	4	4	4	4	4	3	3	Kadın	42-49	Yüksekokul Mezunu	Evli	20 yıl üstü
4	4	2	3	2	2	1	3	2	6	6	6	6	6	6	6	6	6	6	6	6	5	4	2	2	5	6	3	6	6	5	4	4	3	Kadın	34-41	Üniversite Mezunu	Evli	0-5 yıl
5	5	5	4	5	5	3	2	4	3	3	2	3	3	2	4	2	1	3	2	6	5	5	4	3	5	5	5	3	5	3	3	5	5	Kadın	42-49	Üniversite Mezunu	Evli	20 yıl üstü
6	6	6	6	6	6	6	6	4	1	5	1	3	3	2	5	4	1	4	5	4	4	4	4	5	4	4	4	4	3	4	4	3	6	Kadın	42-49	Üniversite Mezunu	Evli	16-20 yıl
2	2	1	1	1	2	1	1	3	6	6	6	6	6	6	6	5	6	6	6	6	6	1	1	3	3	3	1	6	3	3	3	3	1	Kadın	26-33	Yüksek Lisans / Doktora Mezunu	Bekar	11-15 yıl
2	2	1	2	2	1	1	2	2	5	5	5	5	5	5	5	5	6	5	6	6	5	4	2	2	4	4	3	4	5	2	5	3	3	Erkek	42-49	Yüksek Lisans / Doktora Mezunu	Evli	20 yıl üstü
3	3	3	3	3	3	2	2	2	3	3	3	3	3	3	3	3	3	3	3	2	3	3	3	2	2	3	2	2	3	3	3	3	3	Kadın	42-49	Üniversite Mezunu	Evli	20 yıl üstü
5	4	3	3	3	6	3	6	6	2	6	6	4	6	3	6	1	1	6	6	3	4	6	2	3	4	5	6	3	6	5	5	6	4	Kadın	26-33	Üniversite Mezunu	Bekar	6-10 yıl
2	2	1	3	3	6	3	6	6	3	4	3	2	4	1	5	1	4	5	6	3	4	6	4	4	3	6	6	4	5	4	3	5	5	Kadın	42-49	Üniversite Mezunu	Evli	20 yıl üstü
5	5	5	5	4	6	4	5	5	2	3	2	1	1	1	1	1	1	3	1	4	4	6	4	5	5	6	5	2	5	5	5	5	2	Kadın	18-25	Yüksekokul Mezunu	Evli	0-5 yıl
3	3	1	1	1	6	2	5	5	6	6	6	6	6	6	6	6	6	6	6	6	6	5	3	4	1	6	5	5	5	5	5	6	6	Kadın	42-49	Üniversite Mezunu	Evli	20 yıl üstü
3	3	3	2	3	4	2	5	4	5	6	6	5	4	4	6	5	4	4	6	3	3	5	2	5	4	5	5	6	5	5	3	4	4	Erkek	18-25	Üniversite Mezunu	Bekar	0-5 yıl
2	2	1	1	1	1	1	1	1	6	6	6	6	6	6	6	6	6	6	5	4	5	2	3	3	3	2	2	3	3	2	3	3	3	Kadın	26-33	Yüksek Lisans / Doktora Mezunu	Bekar	6-10 yıl
4	3	4	5	3	5	2	2	4	4	4	4	4	4	3	4	3	3	4	5	3	5	4	2	2	3	3	3	3	4	4	4	3	3	Kadın	42-49	Lise Mezunu	Evli	16-20 yıl
6	6	3	6	6	6	6	6	6	3	2	4	5	6	3	6	3	4	6	4	6	6	6	1	5	4	6	6	3	6	4	5	6	6	Erkek	34-41	Yüksek Lisans / Doktora Mezunu	Evli	11-15 yıl
5	5	3	4	4	6	6	5	5	3	5	3	2	2	2	4	1	1	5	4	4	3	5	4	4	3	5	3	2	4	5	4	5	5	Erkek	34-41	Üniversite Mezunu	Evli	6-10 yıl
5	5	1	4	3	4	1	2	4	6	6	6	6	6	6	6	5	5	6	6	3	2	4	3	6	6	3	3	1	6	5	6	6	6	Kadın	42-49	Üniversite Mezunu	Evli	16-20 yıl
3	3	1	1	2	4	1	6	4	2	6	6	5	6	6	6	4	5	6	4	6	6	6	2	5	6	6	5	1	6	6	6	6	5	Kadın	50 ve üzeri	Yüksekokul Mezunu	Evli	20 yıl üstü
4	5	3	4	4	6	4	4	3	2	3	3	3	4	3	5	3	3	5	4	4	3	4	4	3	4	5	4	2	3	3	3	4	4	Kadın	18-25	Lise Mezunu	Bekar	0-5 yıl
4	3	2	2	2	3	4	4	4	3	3	4	3	3	3	1	4	3	2	4	5	3	4	2	3	4	4	3	5	5	4	4	4	4	Kadın	34-41	Yüksek Lisans / Doktora Mezunu	Evli	11-15 yıl
5	5	3	3	3	6	3	5	5	3	6	5	4	6	4	6	5	3	5	5	4	5	5	2	4	3	4	5	3	5	4	4	5	5	Kadın	26-33	Yüksek Lisans / Doktora Mezunu	Bekar	0-5 yıl
6	6	2	4	3	6	2	6	4	3	6	3	5	5	3	6	4	3	6	4	6	6	6	4	3	3	6	4	1	5	5	5	5	5	Kadın	26-33	Yüksekokul Mezunu	Evli	0-5 yıl
6	6	2	2	2	6	4	6	6	4	6	6	6	5	3	6	1	3	6	1	4	4	6	1	3	6	6	6	3	6	6	6	6	5	Kadın	42-49	Üniversite Mezunu	Bekar	20 yıl üstü
5	5	4	4	4	3	3	5	5	5	6	5	4	4	4	4	5	6	6	6	6	6	5	3	4	4	3	4	6	4	4	3	2	4	Kadın	42-49	Üniversite Mezunu	Evli	20 yıl üstü
4	3	1	1	2	5	3	4	4	6	6	6	6	6	6	6	6	6	6	6	6	6	4	1	2	3	6	5	3	6	2	1	2	3	Kadın	42-49	Yüksek Lisans / Doktora Mezunu	Bekar	20 yıl üstü
6	6	6	6	6	6	6	6	6	3	1	4	4	4	1	6	6	6	6	6	6	6	6	6	6	1	6	6	1	6	4	4	6	6	Kadın	42-49	Yüksekokul Mezunu	Evli	20 yıl üstü
2	2	1	1	1	5	1	5	5	1	6	6	3	3	3	3	5	5	5	5	5	6	5	5	3	2	2	3	2	3	3	3	2	3	Kadın	26-33	Lise Mezunu	Evli	6-10 yıl
5	5	4	4	4	4	2	4	3	3	5	5	3	4	2	3	2	3	4	3	3	5	4	4	4	3	4	4	3	4	4	4	4	4	Kadın	34-41	Üniversite Mezunu	Evli	0-5 yıl
4	4	2	3	3	4	3	4	5	4	5	4	4	3	3	3	5	1	4	5	4	4	6	5	5	4	5	5	1	4	5	5	6	6	Kadın	26-33	Üniversite Mezunu	Evli	11-15 yıl
4	4	4	4	5	6	5	6	6	1	3	3	3	3	5	4	3	3	5	5	3	5	5	5	5	4	6	5	2	5	6	5	5	6	Kadın	42-49	Üniversite Mezunu	Evli	20 yıl üstü
5	5	4	4	4	4	4	4	4	4	5	3	4	2	3	4	3	1	5	5	5	5	5	5	4	4	5	5	2	4	4	5	5	3	Kadın	42-49	Üniversite Mezunu	Evli	20 yıl üstü
4	4	2	3	3	3	4	5	5	3	4	4	5	5	4	3	6	4	6	6	6	6	5	2	4	2	3	3	3	5	5	4	4	4	Kadın	34-41	Üniversite Mezunu	Evli	20 yıl üstü
4	4	3	2	3	6	4	6	6	5	6	5	4	6	5	5	5	3	5	5	6	6	4	1	4	5	4	4	3	4	4	4	5	4	Kadın	42-49	Yüksekokul Mezunu	Evli	20 yıl üstü
6	6	5	6	6	6	6	6	6	1	5	4	4	3	3	5	3	5	4	5	5	4	6	6	4	4	6	2	1	4	1	1	6	1	Kadın	34-41	Lise Mezunu	Bekar	0-5 yıl
6	6	2	3	3	1	4	5	6	5	6	4	4	6	6	6	4	5	6	6	6	5	6	3	6	5	6	5	3	6	4	2	5	6	Kadın	42-49	Üniversite Mezunu	Evli	20 yıl üstü
4	3	3	2	5	6	4	6	6	3	6	5	5	6	5	6	5	4	6	6	6	5	4	1	4	1	6	6	6	5	6	1	5	5	Kadın	18-25	Üniversite Mezunu	Bekar	0-5 yıl
6	6	1	3	4	6	3	5	5	5	6	3	4	6	6	6	4	1	2	6	2	3	6	3	6	6	6	6	1	6	5	6	6	5	Kadın	34-41	Yüksekokul Mezunu	Evli	11-15 yıl
4	4	3	2	3	5	4	3	4	4	4	3	3	4	5	4	3	4	5	5	4	5	4	3	4	3	5	3	4	4	4	4	4	4	Kadın	42-49	Üniversite Mezunu	Evli	6-10 yıl
3	3	1	2	2	6	1	6	6	5	6	6	6	6	6	6	6	6	6	6	6	6	6	6	3	4	6	5	6	6	6	6	6	6	Kadın	18-25	Lise Mezunu	Bekar	6-10 yıl
3	3	2	3	4	5	3	4	4	4	4	5	4	4	4	5	5	5	4	4	5	4	3	3	4	3	3	4	3	3	3	3	2	3	Erkek	26-33	Üniversite Mezunu	Bekar	0-5 yıl
5	5	5	6	6	6	5	5	5	1	3	3	3	2	5	5	2	2	5	4	2	3	5	4	4	3	6	5	2	5	5	5	6	5	Kadın	26-33	Yüksek Lisans / Doktora Mezunu	Evli	0-5 yıl
6	6	6	6	6	6	6	6	6	6	6	4	4	4	4	6	6	6	6	5	6	6	6	6	6	6	6	4	4	6	6	6	6	6	Kadın	26-33	Yüksek Lisans / Doktora Mezunu	Bekar	0-5 yıl
4	4	1	4	3	6	4	4	4	5	6	6	6	6	5	6	4	5	6	6	6	6	4	4	3	3	4	4	3	4	4	4	4	4	Kadın	26-33	Yüksek Lisans / Doktora Mezunu	Bekar	6-10 yıl
5	5	5	5	5	5	4	4	4	2	3	3	2	2	2	4	3	3	4	5	5	4	6	3	5	5	5	5	2	5	5	5	5	5	Erkek	26-33	Yüksek Lisans / Doktora Mezunu	Bekar	0-5 yıl
4	5	5	5	5	5	5	5	5	2	4	3	3	3	3	5	5	5	5	5	5	5	3	2	2	2	3	3	3	4	4	4	4	5	Kadın	26-33	Yüksek Lisans / Doktora Mezunu	Bekar	0-5 yıl
6	6	6	6	6	6	3	6	6	5	6	4	4	5	4	6	6	5	5	1	4	4	6	3	3	2	6	6	4	5	5	3	5	6	Kadın	26-33	Yüksek Lisans / Doktora Mezunu	Evli	0-5 yıl
5	5	4	4	4	6	5	5	5	2	5	4	3	4	4	6	3	3	6	5	5	5	5	2	5	3	5	4	3	4	3	3	4	5	Kadın	26-33	Yüksek Lisans / Doktora Mezunu	Bekar	6-10 yıl
5	5	6	5	5	6	6	6	4	4	5	4	3	5	3	6	3	1	3	1	6	3	3	1	4	5	6	2	3	6	4	6	3	4	Kadın	50 ve üzeri	Yüksek Lisans / Doktora Mezunu	Bekar	16-20 yıl
4	4	2	5	4	6	4	4	4	2	5	5	5	5	5	6	4	3	4	4	6	3	4	4	4	4	4	2	3	4	5	5	4	4	Kadın	42-49	Yüksek Lisans / Doktora Mezunu	Evli	16-20 yıl
3	4	1	3	4	4	6	5	5	5	4	6	2	2	6	6	4	5	5	6	2	5	6	6	5	5	5	5	1	6	5	6	5	5	Kadın	26-33	Yüksek Lisans / Doktora Mezunu	Bekar	6-10 yıl
1	2	2	2	2	2	1	1	1	6	6	6	6	6	6	6	6	6	6	6	6	6	2	1	1	2	2	2	2	2	2	2	2	2	Erkek	26-33	Yüksek Lisans / Doktora Mezunu	Evli	0-5 yıl
2	3	1	1	1	1	1	2	1	6	6	6	6	6	6	6	6	6	4	6	6	6	4	2	2	2	5	3	2	4	4	4	4	5	Erkek	26-33	Üniversite Mezunu	Bekar	6-10 yıl
4	5	5	6	6	6	6	6	5	1	5	2	4	1	2	5	2	2	6	4	6	4	5	5	5	6	6	6	4	5	1	5	5	5	Kadın	34-41	Yüksek Lisans / Doktora Mezunu	Evli	0-5 yıl
4	5	4	4	4	6	5	5	5	2	3	2	3	2	2	4	4	2	3	4	3	5	4	2	5	3	6	4	2	6	6	6	5	4	Kadın	42-49	Yüksek Lisans / Doktora Mezunu	Evli	20 yıl üstü
6	6	6	6	6	6	6	6	6	2	4	2	2	2	1	3	2	1	4	6	6	6	6	6	4	5	6	5	2	6	6	5	5	6	Kadın	42-49	Yüksek Lisans / Doktora Mezunu	Evli	16-20 yıl
6	6	6	5	6	6	6	6	6	1	5	1	2	1	2	2	2	1	6	5	6	5	6	2	6	6	6	6	2	6	6	6	6	6	Kadın	34-41	Yüksek Lisans / Doktora Mezunu	Bekar	11-15 yıl
6	6	6	6	6	6	6	6	6	1	1	1	1	1	1	2	2	1	2	5	3	3	6	2	5	3	5	5	2	3	4	3	1	3	Kadın	42-49	Yüksek Lisans / Doktora Mezunu	Evli	6-10 yıl
5	5	4	5	5	5	6	6	5	1	3	4	2	3	1	3	3	4	3	1	1	4	5	3	4	4	6	6	4	6	3	5	6	6	Kadın	34-41	Yüksek Lisans / Doktora Mezunu	Evli	6-10 yıl
3	3	3	3	4	4	3	2	3	5	5	5	5	5	5	5	5	5	5	2	3	4	4	5	4	2	5	4	2	5	5	5	5	3	Kadın	18-25	Yüksek Lisans / Doktora Mezunu	Evli	0-5 yıl
5	5	5	6	6	6	6	5	5	2	3	2	5	3	3	6	6	3	5	5	6	6	5	5	1	5	3	3	5	4	5	5	4	4	Erkek	42-49	Yüksek Lisans / Doktora Mezunu	Evli	0-5 yıl
3	3	3	2	2	4	3	4	4	3	5	5	3	5	4	5	4	4	5	5	5	5	2	5	3	4	3	1	3	4	5	5	4	2	Kadın	26-33	Yüksek Lisans / Doktora Mezunu	Bekar	0-5 yıl
5	5	5	5	5	5	5	5	4	3	5	4	3	3	3	5	3	3	4	5	3	4	5	3	5	4	5	4	3	4	3	3	4	4	Kadın	18-25	Üniversite Mezunu	Bekar	0-5 yıl
4	4	4	4	4	3	3	3	3	4	4	4	4	4	3	4	4	4	6	4	5	3	2	3	3	3	3	3	5	3	4	3	3	3	Kadın	34-41	Yüksek Lisans / Doktora Mezunu	Evli	11-15 yıl
4	4	4	4	4	5	5	3	3	3	4	3	3	3	3	4	4	3	4	4	4	4	4	5	5	5	5	4	2	5	5	5	5	5	Kadın	26-33	Üniversite Mezunu	Evli	0-5 yıl
4	4	4	3	4	6	4	6	5	3	4	4	4	4	4	5	4	5	4	4	2	4	5	3	4	4	4	4	4	3	4	3	4	6	Kadın	26-33	Yüksek Lisans / Doktora Mezunu	Evli	0-5 yıl
5	6	6	6	6	6	6	5	5	2	3	4	1	3	4	6	1	4	6	5	6	6	5	4	4	5	6	3	3	3	3	3	5	5	Kadın	42-49	Yüksek Lisans / Doktora Mezunu	Evli	20 yıl üstü
4	4	3	4	4	5	2	4	4	5	6	6	6	6	4	6	4	6	4	4	4	3	4	2	4	2	4	4	4	4	2	2	3	3	Kadın	26-33	Üniversite Mezunu	Bekar	0-5 yıl
2	3	1	3	2	2	3	3	2	4	5	4	4	4	4	6	3	3	5	6	4	2	3	3	3	4	4	3	2	5	5	5	4	4	Erkek	26-33	Üniversite Mezunu	Bekar	0-5 yıl
5	5	4	5	5	6	4	3	3	3	2	2	1	1	2	3	1	1	4	4	3	6	4	5	2	2	2	2	5	3	3	4	3	3	Erkek	26-33	Üniversite Mezunu	Bekar	0-5 yıl
6	5	5	5	5	6	5	4	4	2	5	5	2	2	2	5	2	2	3	2	5	6	6	5	4	4	6	5	4	5	5	5	5	6	Kadın	34-41	Yüksek Lisans / Doktora Mezunu	Evli	11-15 yıl
5	5	4	4	5	6	5	5	5	2	2	2	3	2	4	5	4	3	5	5	5	5	6	5	5	2	5	5	2	5	5	5	5	5	Kadın	26-33	Yüksek Lisans / Doktora Mezunu	Bekar	6-10 yıl
5	5	4	5	6	6	4	5	5	1	4	4	2	2	1	4	2	1	4	3	6	4	3	4	3	4	6	4	3	4	5	5	4	4	Kadın	34-41	Yüksek Lisans / Doktora Mezunu	Bekar	11-15 yıl
5	5	4	4	4	5	4	5	4	3	3	3	2	3	2	4	2	4	3	4	4	4	4	4	3	4	3	3	3	4	3	3	3	4	Kadın	26-33	Yüksek Lisans / Doktora Mezunu	Bekar	0-5 yıl
5	5	3	2	5	6	5	5	4	2	3	3	2	2	2	6	2	2	5	5	6	5	3	5	3	5	3	2	2	2	2	3	4	3	Kadın	18-25	Üniversite Mezunu	Bekar	0-5 yıl
5	6	6	5	6	6	6	6	5	1	2	1	1	1	1	1	1	1	1	1	1	1	6	6	6	6	6	5	1	6	6	6	6	6	Kadın	50 ve üzeri	Yüksek Lisans / Doktora Mezunu	Bekar	20 yıl üstü
5	5	5	5	5	5	3	5	5	2	3	2	4	4	4	4	4	3	4	4	4	4	4	2	3	3	3	3	4	3	3	3	3	3	Kadın	42-49	Yüksek Lisans / Doktora Mezunu	Evli	20 yıl üstü
3	4	2	1	1	3	3	4	4	6	3	3	6	6	6	6	6	6	4	3	3	3	6	2	3	3	4	4	3	4	4	4	4	4	Kadın	34-41	Yüksek Lisans / Doktora Mezunu	Evli	11-15 yıl
5	5	5	5	5	5	6	5	5	2	3	2	2	2	2	5	2	2	5	1	2	3	5	5	5	6	6	5	2	5	5	5	5	5	Kadın	26-33	Yüksek Lisans / Doktora Mezunu	Bekar	6-10 yıl
4	4	1	3	2	1	1	2	3	6	6	5	6	6	6	6	6	6	6	6	6	6	2	2	1	3	5	3	3	4	4	4	4	2	Kadın	26-33	Üniversite Mezunu	Evli	11-15 yıl
5	5	4	5	5	6	3	6	6	3	3	3	3	3	3	6	5	3	6	6	5	6	5	4	5	5	5	4	3	4	5	5	4	5	Kadın	50 ve üzeri	Yüksek Lisans / Doktora Mezunu	Bekar	6-10 yıl
5	5	4	4	5	5	5	5	5	2	4	2	2	2	1	5	3	1	5	5	2	3	5	2	5	2	5	4	2	5	4	6	6	5	Kadın	34-41	Yüksek Lisans / Doktora Mezunu	Evli	16-20 yıl
5	5	4	5	6	6	4	5	4	3	5	3	2	2	2	6	2	1	6	6	6	4	3	4	5	4	4	4	4	5	5	4	4	3	Kadın	18-25	Üniversite Mezunu	Evli	0-5 yıl
4	4	4	3	4	4	3	5	5	2	4	3	2	2	2	2	2	2	2	4	2	2	5	2	5	5	5	5	2	5	4	3	5	5	Kadın	26-33	Üniversite Mezunu	Evli	6-10 yıl
6	5	5	5	5	6	5	6	5	2	4	4	2	3	3	6	4	3	5	4	6	6	5	4	5	5	5	4	3	5	5	5	5	3	Kadın	50 ve üzeri	Üniversite Mezunu	Evli	20 yıl üstü
3	3	3	3	3	4	3	4	3	3	4	3	5	4	2	4	3	4	4	5	4	4	5	4	3	3	4	5	3	4	4	2	4	4	Kadın	26-33	Yüksek Lisans / Doktora Mezunu	Bekar	6-10 yıl
6	6	6	6	6	6	6	5	5	1	2	2	2	2	2	5	2	2	5	6	5	5	5	3	4	2	4	5	2	5	5	5	5	5	Kadın	42-49	Yüksek Lisans / Doktora Mezunu	Evli	20 yıl üstü
6	6	6	6	6	6	6	6	6	1	6	1	3	6	1	3	1	1	6	5	2	5	6	5	5	5	5	5	1	5	6	2	5	5	Kadın	34-41	Yüksek Lisans / Doktora Mezunu	Evli	16-20 yıl
5	5	4	5	6	6	6	6	6	2	6	5	6	6	6	6	6	6	6	6	6	6	5	4	4	2	6	5	4	6	6	6	5	6	Kadın	34-41	Yüksek Lisans / Doktora Mezunu	Bekar	16-20 yıl
5	5	5	5	5	6	4	4	4	1	3	1	1	2	1	3	2	1	6	5	6	4	5	5	5	4	5	3	2	5	5	5	5	4	Kadın	50 ve üzeri	Yüksek Lisans / Doktora Mezunu	Evli	6-10 yıl
4	4	5	5	5	5	5	5	5	1	4	1	1	1	1	4	2	2	2	2	2	2	5	4	4	4	4	4	3	4	4	4	5	3	Kadın	34-41	Yüksek Lisans / Doktora Mezunu	Bekar	11-15 yıl
4	4	3	2	2	4	2	5	4	3	5	5	3	4	5	5	5	4	5	4	4	4	4	3	2	3	5	4	2	4	4	4	5	5	Kadın	50 ve üzeri	Üniversite Mezunu	Evli	20 yıl üstü
4	4	4	4	4	3	4	4	4	3	4	4	4	3	5	4	2	3	3	3	2	1	5	3	4	3	4	5	2	3	4	3	4	5	Kadın	34-41	Yüksek Lisans / Doktora Mezunu	Evli	16-20 yıl
6	6	6	6	6	6	6	6	6	2	2	3	3	3	3	5	2	3	5	4	6	4	6	5	4	5	6	6	3	6	6	6	6	6	Kadın	26-33	Yüksek Lisans / Doktora Mezunu	Evli	0-5 yıl
5	5	5	5	5	5	5	4	4	1	2	2	3	2	2	5	2	2	5	5	6	5	5	3	5	2	5	5	2	5	5	2	5	5	Erkek	34-41	Yüksek Lisans / Doktora Mezunu	Evli	0-5 yıl
6	6	4	4	4	6	4	5	5	3	5	5	4	6	6	6	6	6	6	6	5	5	4	5	3	4	5	5	2	5	5	5	5	5	Kadın	50 ve üzeri	Üniversite Mezunu	Evli	20 yıl üstü
5	5	5	5	5	6	5	6	6	1	3	3	1	1	1	1	4	1	2	5	4	4	6	2	5	5	6	4	1	5	5	4	5	5	Kadın	42-49	Yüksek Lisans / Doktora Mezunu	Bekar	20 yıl üstü
4	4	3	3	4	5	3	5	4	4	5	5	5	5	4	5	5	5	5	5	5	5	4	3	3	4	3	3	3	4	4	4	4	4	Kadın	18-25	Üniversite Mezunu	Bekar	0-5 yıl
4	4	4	4	5	5	4	4	2	2	5	4	1	2	1	5	1	1	5	1	2	2	5	3	3	3	6	5	1	4	4	4	4	5	Kadın	26-33	Yüksek Lisans / Doktora Mezunu	Evli	6-10 yıl
4	3	2	3	3	5	3	4	3	5	6	5	6	5	6	6	6	4	6	6	6	6	4	2	1	2	3	2	6	3	5	4	3	3	Kadın	26-33	Yüksekokul Mezunu	Bekar	0-5 yıl
4	4	2	3	3	2	2	4	3	2	6	6	5	6	6	6	4	5	6	5	6	6	4	2	2	3	5	4	4	5	4	2	3	5	Kadın	34-41	Yüksek Lisans / Doktora Mezunu	Bekar	16-20 yıl
4	4	2	2	1	4	2	4	4	6	6	6	4	6	6	6	3	6	6	1	4	4	6	4	4	4	6	4	1	5	5	5	4	6	Kadın	34-41	Yüksek Lisans / Doktora Mezunu	Evli	11-15 yıl
5	5	5	6	6	6	6	5	5	2	4	3	4	3	1	6	4	2	3	4	5	4	5	4	4	5	5	5	4	6	6	5	5	5	Kadın	34-41	Yüksek Lisans / Doktora Mezunu	Evli	6-10 yıl
5	5	3	4	4	5	5	5	5	3	5	5	3	4	4	4	3	3	3	3	3	3	4	2	4	4	4	4	4	3	3	3	3	4	Kadın	18-25	Üniversite Mezunu	Bekar	0-5 yıl
4	4	3	3	4	6	5	5	5	3	4	4	4	3	3	3	3	3	3	2	4	5	5	4	4	2	5	4	2	5	4	3	3	4	Kadın	26-33	Yüksek Lisans / Doktora Mezunu	Evli	0-5 yıl
5	5	5	5	5	5	4	4	3	3	4	3	4	3	3	5	1	2	3	2	3	4	5	3	3	3	3	5	4	4	3	3	4	5	Kadın	26-33	Yüksek Lisans / Doktora Mezunu	Bekar	0-5 yıl
2	2	1	2	3	3	1	5	5	6	5	5	3	6	6	6	3	5	6	6	3	5	4	1	2	3	4	5	4	5	4	4	3	5	Kadın	26-33	Yüksek Lisans / Doktora Mezunu	Evli	6-10 yıl
4	5	3	4	5	4	2	3	3	4	5	5	3	5	5	4	3	2	4	3	5	5	5	5	5	4	5	6	1	6	5	5	6	6	Kadın	34-41	Yüksek Lisans / Doktora Mezunu	Bekar	11-15 yıl
5	5	5	6	6	6	5	5	6	1	3	2	2	2	2	6	2	2	5	5	5	4	5	4	3	2	6	4	3	5	6	6	4	4	Kadın	42-49	Yüksek Lisans / Doktora Mezunu	Evli	0-5 yıl
5	5	5	5	5	6	5	4	4	2	3	3	3	3	2	5	5	3	4	3	4	4	4	3	4	4	4	5	4	4	4	4	3	5	Kadın	50 ve üzeri	Yüksek Lisans / Doktora Mezunu	Evli	20 yıl üstü
3	3	2	2	2	5	2	4	3	5	6	5	6	6	6	6	4	3	6	3	6	4	5	3	3	5	5	4	3	4	3	2	3	3	Kadın	18-25	Üniversite Mezunu	Bekar	0-5 yıl
4	4	5	5	5	6	4	3	3	1	4	2	3	3	1	5	3	2	4	4	5	5	3	2	3	4	5	5	2	4	5	5	4	4	Kadın	42-49	Yüksek Lisans / Doktora Mezunu	Bekar	6-10 yıl
5	4	3	6	3	6	3	6	3	1	4	3	3	3	1	4	3	3	6	6	5	3	6	6	5	4	6	5	2	5	5	5	5	2	Kadın	50 ve üzeri	Yüksekokul Mezunu	Bekar	20 yıl üstü
4	4	2	2	2	4	2	2	2	4	4	2	5	5	6	6	5	5	6	5	6	6	4	4	4	5	5	3	2	4	3	2	4	2	Kadın	50 ve üzeri	Üniversite Mezunu	Evli	20 yıl üstü
4	4	3	3	3	5	4	6	5	4	6	6	6	6	6	6	6	6	5	5	5	6	5	6	4	6	6	3	3	3	5	5	5	5	Kadın	26-33	Yüksek Lisans / Doktora Mezunu	Bekar	0-5 yıl
4	5	3	3	3	6	5	6	6	2	5	5	3	4	2	4	3	3	6	6	6	6	4	1	1	2	4	1	6	3	3	2	2	4	Erkek	26-33	Yüksek Lisans / Doktora Mezunu	Bekar	0-5 yıl
3	3	3	4	5	6	2	5	5	4	6	6	5	5	3	5	4	5	5	4	5	5	5	3	3	5	5	2	2	3	5	5	4	4	Kadın	34-41	Yüksek Lisans / Doktora Mezunu	Evli	6-10 yıl
3	2	1	1	1	1	1	6	5	6	6	6	3	6	6	6	4	6	6	4	3	4	3	4	3	3	3	3	3	3	3	3	3	3	Kadın	26-33	Yüksek Lisans / Doktora Mezunu	Bekar	6-10 yıl
4	3	2	2	2	2	3	3	4	5	5	4	4	4	4	4	3	4	4	4	5	5	3	3	4	4	4	3	3	4	4	4	3	3	Kadın	26-33	Yüksek Lisans / Doktora Mezunu	Evli	0-5 yıl
5	5	5	5	5	5	5	5	6	2	3	2	2	3	2	6	5	2	3	3	3	3	5	3	4	5	5	5	3	4	4	4	4	5	Kadın	50 ve üzeri	Yüksek Lisans / Doktora Mezunu	Bekar	20 yıl üstü
4	4	2	3	2	6	2	4	4	5	5	4	4	5	3	5	4	5	4	4	2	2	4	2	4	3	5	4	2	5	5	5	5	5	Kadın	34-41	Yüksek Lisans / Doktora Mezunu	Evli	20 yıl üstü
5	5	1	2	2	4	1	3	2	1	5	4	3	2	3	5	2	5	6	3	4	5	5	2	5	4	5	5	2	5	5	5	5	4	Kadın	18-25	Üniversite Mezunu	Evli	0-5 yıl
5	3	4	5	5	5	5	4	5	2	5	4	2	3	2	6	2	2	6	6	5	5	5	2	4	5	5	5	2	5	5	6	4	4	Kadın	50 ve üzeri	Yüksekokul Mezunu	Evli	0-5 yıl
6	6	5	6	6	6	6	6	6	1	5	2	1	1	1	3	1	1	4	3	4	3	6	5	6	4	6	6	1	6	6	6	6	6	Kadın	34-41	Yüksek Lisans / Doktora Mezunu	Evli	11-15 yıl
4	4	3	3	3	5	5	4	3	2	5	1	1	3	2	4	1	1	3	4	3	4	3	2	4	4	2	3	4	3	3	3	3	3	Kadın	34-41	Yüksek Lisans / Doktora Mezunu	Evli	11-15 yıl
4	3	2	3	3	3	3	5	4	5	5	5	5	5	5	5	5	5	6	5	6	5	5	5	5	6	4	5	5	6	5	5	5	5	Kadın	42-49	Yüksek Lisans / Doktora Mezunu	Evli	16-20 yıl
5	5	5	5	5	5	5	6	2	2	2	2	4	3	3	5	5	4	5	5	4	6	1	5	5	4	4	1	4	4	3	3	1	1	Kadın	26-33	Yüksek Lisans / Doktora Mezunu	Evli	6-10 yıl
3	4	3	3	5	4	3	3	3	3	2	5	3	5	5	3	3	5	4	4	3	4	3	4	4	5	5	4	5	4	5	4	4	4	Erkek	34-41	Yüksek Lisans / Doktora Mezunu	Evli	11-15 yıl
5	5	6	5	6	6	5	5	5	1	4	1	2	2	2	4	2	1	3	3	3	3	5	2	3	2	5	5	3	4	2	2	4	5	Kadın	26-33	Yüksek Lisans / Doktora Mezunu	Bekar	0-5 yıl
6	6	5	6	5	6	5	6	5	1	5	3	1	1	2	6	3	3	2	3	5	2	4	1	2	6	5	1	5	4	4	4	4	1	Kadın	34-41	Yüksek Lisans / Doktora Mezunu	Evli	6-10 yıl
6	5	6	6	6	6	6	6	6	1	3	4	2	2	4	5	2	2	1	1	4	4	6	2	5	5	5	5	2	5	3	3	5	5	Kadın	34-41	Yüksek Lisans / Doktora Mezunu	Evli	0-5 yıl
4	5	4	4	3	4	4	4	5	3	3	3	3	3	4	4	3	3	4	5	3	3	4	4	3	3	3	3	4	4	3	3	3	3	Kadın	26-33	Yüksek Lisans / Doktora Mezunu	Evli	11-15 yıl
4	4	4	4	4	6	5	5	4	2	3	2	3	3	2	5	2	2	3	2	2	2	5	2	5	3	4	5	2	4	5	5	5	5	Erkek	26-33	Yüksek Lisans / Doktora Mezunu	Evli	0-5 yıl
5	5	4	5	5	6	4	4	4	4	5	4	4	4	4	4	4	5	5	5	4	4	3	4	4	3	4	2	4	4	4	4	4	3	Kadın	26-33	Yüksek Lisans / Doktora Mezunu	Evli	6-10 yıl
5	5	5	5	5	6	5	4	4	3	5	4	4	2	2	5	3	1	5	5	5	5	5	5	5	4	5	5	2	5	5	5	5	5	Kadın	42-49	Yüksek Lisans / Doktora Mezunu	Evli	0-5 yıl
1	1	1	1	1	2	1	1	1	6	3	3	5	4	6	6	6	6	6	4	6	3	4	6	5	4	4	3	2	3	5	5	5	3	Erkek	26-33	Üniversite Mezunu	Bekar	0-5 yıl
5	5	5	5	5	6	6	6	6	2	4	2	3	3	3	2	4	3	3	3	3	4	3	4	3	3	3	4	3	3	3	3	3	3	Kadın	34-41	Yüksek Lisans / Doktora Mezunu	Evli	6-10 yıl
6	5	3	6	6	6	4	5	5	1	2	2	3	3	1	2	2	1	1	3	2	2	5	3	2	1	3	3	3	3	3	3	4	4	Kadın	34-41	Yüksek Lisans / Doktora Mezunu	Evli	6-10 yıl
5	5	4	4	5	6	4	5	3	2	3	2	3	3	2	5	2	2	4	3	5	3	5	5	5	5	5	5	1	5	6	6	5	3	Kadın	42-49	Yüksek Lisans / Doktora Mezunu	Bekar	20 yıl üstü
4	4	3	4	5	5	3	5	5	1	3	3	3	2	2	4	3	2	2	2	2	3	4	4	4	2	4	3	2	4	4	3	4	3	Kadın	26-33	Yüksek Lisans / Doktora Mezunu	Bekar	0-5 yıl
2	3	2	3	2	3	2	2	2	4	5	4	4	4	5	5	5	5	5	5	5	5	2	1	1	3	3	3	3	3	3	3	2	2	Kadın	34-41	Üniversite Mezunu	Evli	11-15 yıl
5	5	5	5	6	6	5	6	5	1	4	2	4	2	1	5	1	1	5	6	6	5	6	2	4	3	6	6	2	5	5	5	4	6	Kadın	26-33	Yüksek Lisans / Doktora Mezunu	Bekar	0-5 yıl
3	2	1	1	3	5	2	5	3	6	6	6	4	5	5	6	3	6	5	3	4	5	4	2	2	2	5	2	6	3	3	3	3	1	Kadın	34-41	Yüksek Lisans / Doktora Mezunu	Bekar	16-20 yıl
4	4	4	5	5	5	5	4	4	1	3	2	2	2	2	3	2	2	2	2	3	3	4	4	3	4	4	4	3	4	5	5	5	4	Kadın	42-49	Yüksek Lisans / Doktora Mezunu	Evli	6-10 yıl
6	6	6	6	6	6	6	5	6	6	6	5	4	3	2	5	2	2	5	4	3	6	6	4	5	4	5	2	2	5	2	5	6	5	Erkek	42-49	İlköğretim Mezunu	Evli	16-20 yıl
5	5	3	3	3	6	4	4	4	1	5	5	2	2	2	3	2	2	3	3	6	5	5	4	4	6	5	4	4	5	5	5	5	5	Kadın	26-33	Yüksek Lisans / Doktora Mezunu	Evli	0-5 yıl
5	5	5	5	5	6	5	4	5	2	4	3	3	3	2	2	3	2	3	5	5	5	5	4	5	5	6	4	2	6	5	5	5	3	Kadın	42-49	Yüksek Lisans / Doktora Mezunu	Evli	16-20 yıl
4	4	4	3	4	5	5	6	5	2	3	3	4	3	2	4	5	3	5	4	5	5	4	1	3	5	4	2	3	4	2	3	3	5	Kadın	34-41	Yüksek Lisans / Doktora Mezunu	Evli	11-15 yıl
5	5	5	5	5	6	6	5	5	1	5	5	2	1	1	1	2	2	2	2	2	4	5	3	5	4	3	6	2	5	4	3	5	6	Kadın	26-33	Yüksek Lisans / Doktora Mezunu	Evli	0-5 yıl
6	6	6	6	6	6	6	5	5	2	5	5	4	5	2	6	6	2	6	6	6	6	6	4	5	3	5	6	3	5	5	5	4	6	Kadın	50 ve üzeri	Yüksek Lisans / Doktora Mezunu	Evli	20 yıl üstü
3	3	2	4	4	5	4	4	3	3	4	5	4	5	4	5	3	3	4	4	4	4	4	2	5	4	4	3	5	5	4	4	4	3	Kadın	26-33	Yüksek Lisans / Doktora Mezunu	Bekar	0-5 yıl
5	4	4	5	5	6	6	4	6	5	2	1	1	1	1	1	2	1	3	3	2	5	5	1	2	3	6	6	1	4	4	5	5	6	Kadın	34-41	Yüksek Lisans / Doktora Mezunu	Evli	6-10 yıl
5	4	1	2	2	3	4	3	3	6	4	6	4	5	4	6	6	4	3	6	6	6	3	2	4	3	2	2	3	3	4	4	4	3	Kadın	34-41	Yüksek Lisans / Doktora Mezunu	Bekar	6-10 yıl
5	5	5	5	5	6	4	4	5	1	2	1	2	2	1	3	1	1	5	1	4	3	4	4	4	3	6	5	2	6	6	6	6	5	Kadın	42-49	Yüksek Lisans / Doktora Mezunu	Bekar	6-10 yıl
4	5	5	5	5	5	3	4	5	1	5	3	3	1	3	4	3	2	2	1	4	3	6	5	5	4	5	6	2	4	4	3	6	4	Kadın	50 ve üzeri	Üniversite Mezunu	Evli	20 yıl üstü
4	4	3	3	4	6	3	6	6	4	6	6	6	6	5	6	6	6	6	6	6	6	3	6	4	4	6	5	4	4	4	4	4	5	Kadın	26-33	Üniversite Mezunu	Bekar	0-5 yıl
4	3	2	4	3	5	3	4	3	5	5	5	4	5	4	6	4	4	5	4	5	6	5	2	4	3	3	4	3	4	3	3	4	3	Kadın	26-33	Yüksek Lisans / Doktora Mezunu	Evli	6-10 yıl
5	5	6	5	5	6	5	5	5	1	1	1	1	1	1	5	1	1	3	2	3	4	5	4	5	4	5	6	2	5	5	5	5	5	Kadın	34-41	Yüksek Lisans / Doktora Mezunu	Evli	0-5 yıl
4	4	4	5	5	5	5	5	5	2	5	5	5	5	3	5	3	3	2	2	5	5	4	3	4	3	3	3	3	5	5	5	5	5	Kadın	34-41	Yüksek Lisans / Doktora Mezunu	Evli	6-10 yıl
4	4	5	4	5	4	4	3	4	4	4	2	3	4	3	4	4	4	4	4	3	4	4	5	4	4	5	4	5	4	4	5	5	3	Erkek	34-41	Yüksek Lisans / Doktora Mezunu	Bekar	11-15 yıl
4	5	4	4	4	4	5	5	5	2	2	4	2	3	2	2	2	2	2	4	3	4	3	4	4	4	4	3	2	4	4	4	4	3	Erkek	26-33	Üniversite Mezunu	Bekar	0-5 yıl
5	5	4	5	4	6	5	5	5	1	2	2	3	2	2	6	2	1	2	4	5	6	5	5	4	3	4	5	1	1	1	4	5	5	Kadın	50 ve üzeri	Yüksek Lisans / Doktora Mezunu	Bekar	16-20 yıl
3	3	3	4	4	4	2	6	6	2	6	5	2	2	2	2	3	4	2	1	2	3	3	2	3	3	6	3	1	4	4	4	3	3	Kadın	26-33	Yüksek Lisans / Doktora Mezunu	Evli	0-5 yıl
5	5	3	4	4	6	3	6	6	4	5	6	2	5	4	6	5	3	5	4	5	5	5	4	4	4	5	6	2	6	5	5	5	5	Kadın	26-33	Yüksek Lisans / Doktora Mezunu	Evli	0-5 yıl
4	4	4	4	4	4	2	2	1	4	2	2	3	2	3	5	3	2	3	2	2	3	4	4	3	2	5	4	2	3	2	2	4	4	Erkek	26-33	Yüksek Lisans / Doktora Mezunu	Bekar	6-10 yıl
4	3	5	3	3	4	3	4	3	5	5	4	3	3	3	3	3	3	5	3	4	4	4	4	5	5	4	3	2	5	5	3	5	3	Kadın	26-33	Yüksek Lisans / Doktora Mezunu	Evli	0-5 yıl
3	3	2	2	4	3	1	5	5	6	6	6	6	6	6	6	6	6	6	6	6	6	4	4	4	4	5	5	2	5	5	3	5	5	Erkek	26-33	Yüksek Lisans / Doktora Mezunu	Bekar	6-10 yıl
4	4	3	3	2	4	4	4	4	5	5	4	5	6	5	5	5	6	6	5	6	6	4	3	4	4	5	2	6	4	4	4	3	3	Kadın	26-33	Üniversite Mezunu	Bekar	11-15 yıl
6	6	6	4	5	6	4	6	6	2	6	4	4	3	3	6	3	5	6	4	4	6	6	6	4	6	6	6	5	6	6	6	6	6	Kadın	26-33	Üniversite Mezunu	Evli	11-15 yıl
5	5	5	5	5	5	5	5	5	1	4	3	5	4	4	4	2	2	3	3	6	4	5	3	4	4	4	4	2	4	4	4	4	4	Kadın	34-41	Yüksek Lisans / Doktora Mezunu	Evli	6-10 yıl
2	3	1	1	1	1	1	4	3	6	6	6	6	6	6	6	6	6	6	4	4	5	5	1	1	1	6	3	6	5	3	1	1	6	Kadın	26-33	Yüksek Lisans / Doktora Mezunu	Evli	6-10 yıl
4	4	4	4	4	5	5	4	4	3	3	3	2	3	3	5	2	2	3	4	4	2	4	1	3	1	4	6	1	5	3	2	3	3	Erkek	26-33	Yüksek Lisans / Doktora Mezunu	Bekar	6-10 yıl
4	4	3	3	5	5	4	4	4	3	3	3	2	3	4	3	2	2	3	2	4	3	2	3	3	3	4	2	3	4	3	3	3	3	Kadın	26-33	Yüksek Lisans / Doktora Mezunu	Evli	6-10 yıl
4	4	4	4	5	6	4	5	4	1	4	4	4	5	5	5	2	3	4	1	2	4	5	5	5	5	5	5	1	5	5	5	5	5	Kadın	42-49	Yüksek Lisans / Doktora Mezunu	Evli	20 yıl üstü
4	3	3	3	3	6	5	5	5	4	6	6	3	5	5	6	3	2	5	5	5	5	3	3	2	5	5	3	2	5	3	3	4	2	Kadın	26-33	Yüksek Lisans / Doktora Mezunu	Evli	0-5 yıl
4	3	1	3	3	4	3	5	4	5	2	5	2	4	4	6	1	2	2	1	2	2	4	2	3	2	3	5	4	5	5	5	2	5	Kadın	34-41	Yüksek Lisans / Doktora Mezunu	Evli	0-5 yıl
4	3	3	3	3	6	4	5	4	3	5	5	3	5	5	6	3	4	4	4	6	5	5	4	4	2	5	5	2	5	4	4	4	4	Kadın	26-33	Yüksek Lisans / Doktora Mezunu	Evli	6-10 yıl
4	5	4	4	4	5	5	4	4	3	5	3	3	4	3	5	4	3	4	5	4	5	3	4	3	2	4	3	3	3	4	4	4	4	Kadın	42-49	Üniversite Mezunu	Evli	6-10 yıl
6	6	6	6	6	6	6	4	5	1	2	1	2	2	3	2	2	1	2	4	6	4	5	4	4	5	6	4	2	4	4	2	5	3	Kadın	42-49	Yüksek Lisans / Doktora Mezunu	Evli	0-5 yıl
6	6	5	5	6	6	5	6	6	2	6	4	5	5	5	6	5	2	6	5	3	5	5	2	5	1	5	5	2	5	5	5	6	5	Kadın	26-33	Yüksek Lisans / Doktora Mezunu	Evli	0-5 yıl
3	3	1	1	1	4	3	3	6	6	6	6	6	6	6	6	5	6	5	5	6	6	5	6	6	6	5	5	6	6	6	5	6	6	Kadın	26-33	Üniversite Mezunu	Evli	0-5 yıl
6	6	1	3	3	6	3	6	6	6	1	3	6	6	6	6	6	6	6	6	3	3	6	6	6	6	6	6	3	6	6	6	6	3	Kadın	34-41	Yüksek Lisans / Doktora Mezunu	Bekar	6-10 yıl
3	3	3	3	3	5	3	4	4	3	5	5	5	6	6	5	5	6	5	4	5	6	4	3	4	3	3	4	4	3	3	3	4	3	Kadın	26-33	Yüksek Lisans / Doktora Mezunu	Bekar	6-10 yıl
4	4	3	4	4	5	5	4	4	3	5	4	4	4	3	5	3	3	4	3	5	4	4	2	3	3	4	4	4	5	3	3	3	4	Kadın	26-33	Yüksekokul Mezunu	Evli	0-5 yıl
4	4	5	4	4	4	4	4	4	4	4	4	2	2	2	4	2	2	2	2	4	4	4	2	4	4	4	5	2	5	4	5	5	5	Kadın	34-41	Yüksek Lisans / Doktora Mezunu	Bekar	11-15 yıl
3	4	1	2	2	3	4	3	3	2	5	2	5	5	6	5	5	5	5	4	4	5	4	1	3	3	4	3	2	3	3	3	3	4	Kadın	18-25	Üniversite Mezunu	Bekar	0-5 yıl
4	4	3	3	4	3	4	3	3	4	4	4	4	5	4	6	5	5	5	3	5	4	5	2	3	5	3	2	3	4	5	5	4	4	Kadın	26-33	Yüksek Lisans / Doktora Mezunu	Bekar	0-5 yıl
4	4	4	5	5	5	4	4	4	3	6	4	4	4	4	6	4	3	4	5	4	3	5	3	4	4	4	4	3	5	3	4	5	4	Kadın	18-25	Üniversite Mezunu	Bekar	0-5 yıl
4	4	4	4	4	4	4	5	5	2	5	4	4	5	5	5	3	2	4	5	5	4	4	4	4	2	4	3	3	4	5	5	3	4	Kadın	26-33	Yüksek Lisans / Doktora Mezunu	Bekar	0-5 yıl
4	3	2	3	3	5	5	4	4	5	5	3	4	4	3	6	4	5	6	6	6	6	4	1	4	3	4	5	5	4	1	1	4	4	Kadın	34-41	Yüksek Lisans / Doktora Mezunu	Bekar	6-10 yıl
3	3	3	4	4	5	3	5	4	3	3	3	3	5	5	5	5	4	5	5	4	5	3	4	5	5	4	3	4	4	4	4	4	3	Kadın	34-41	Yüksek Lisans / Doktora Mezunu	Evli	11-15 yıl
5	5	5	5	5	6	5	5	4	2	2	2	2	2	1	3	2	1	4	6	2	3	5	5	5	5	5	5	2	5	5	4	5	5	Kadın	34-41	Yüksek Lisans / Doktora Mezunu	Evli	11-15 yıl
6	6	3	5	5	6	4	4	4	3	6	5	4	3	4	6	2	2	4	5	5	4	5	5	6	5	5	5	2	5	5	5	5	5	Kadın	34-41	Üniversite Mezunu	Evli	11-15 yıl
3	3	2	2	2	3	1	6	6	6	6	6	6	6	6	6	6	6	6	5	5	4	3	2	3	2	3	5	5	4	4	4	3	5	Kadın	42-49	Üniversite Mezunu	Evli	20 yıl üstü
5	5	3	3	3	6	5	6	6	4	5	4	3	6	6	6	6	2	6	6	6	6	6	1	3	6	6	6	4	6	6	6	6	6	Kadın	34-41	Yüksek Lisans / Doktora Mezunu	Evli	16-20 yıl
3	3	2	2	2	2	2	3	6	6	6	6	6	6	6	6	6	6	6	1	6	3	3	3	3	3	6	3	5	2	3	2	2	2	Erkek	18-25	Üniversite Mezunu	Bekar	0-5 yıl
6	6	4	3	5	6	4	6	6	6	6	6	6	6	6	6	4	4	6	5	6	6	6	2	3	3	3	2	3	4	4	3	3	3	Kadın	26-33	Yüksek Lisans / Doktora Mezunu	Bekar	0-5 yıl
6	6	6	6	6	6	6	5	5	1	1	1	1	1	1	1	1	1	5	4	4	4	5	5	5	4	5	4	1	5	6	6	5	5	Kadın	34-41	Yüksek Lisans / Doktora Mezunu	Evli	16-20 yıl
6	6	6	6	5	6	6	6	6	1	1	1	2	2	1	1	1	1	1	1	3	3	6	6	5	5	6	6	4	5	5	5	5	5	Kadın	34-41	Yüksek Lisans / Doktora Mezunu	Evli	0-5 yıl
4	4	3	3	3	4	3	3	3	2	5	5	2	3	5	5	4	4	5	5	5	4	5	3	3	2	6	4	3	5	5	5	5	5	Kadın	18-25	Yüksek Lisans / Doktora Mezunu	Bekar	0-5 yıl
4	4	6	6	6	6	5	4	4	2	3	1	2	3	2	5	3	2	5	2	6	6	4	3	3	3	3	3	4	4	3	3	4	4	Kadın	34-41	Yüksek Lisans / Doktora Mezunu	Bekar	0-5 yıl
6	6	5	4	4	6	6	4	5	3	3	3	4	3	4	4	4	4	4	5	1	2	5	4	3	5	5	5	2	3	3	3	5	3	Kadın	42-49	Yüksek Lisans / Doktora Mezunu	Evli	20 yıl üstü
5	5	5	5	5	6	3	6	6	3	6	5	6	6	5	6	6	3	6	6	5	4	5	4	4	5	6	5	3	5	3	3	5	5	Kadın	42-49	Üniversite Mezunu	Evli	16-20 yıl
4	4	4	4	4	6	6	6	5	2	4	3	3	4	3	4	2	3	5	6	6	6	3	2	5	5	4	3	5	5	5	5	2	4	Kadın	42-49	Üniversite Mezunu	Evli	20 yıl üstü
4	4	3	4	4	4	5	4	3	2	3	2	3	2	3	4	3	2	4	4	5	3	4	3	3	4	4	4	3	5	5	5	3	4	Kadın	42-49	Yüksek Lisans / Doktora Mezunu	Evli	20 yıl üstü
5	5	4	4	4	5	5	4	4	2	4	4	2	2	3	4	2	2	3	4	4	4	5	4	5	4	5	5	3	5	5	5	5	4	Kadın	50 ve üzeri	Yüksek Lisans / Doktora Mezunu	Evli	20 yıl üstü
5	6	5	6	6	6	5	4	4	1	2	2	1	1	1	4	1	1	4	3	1	2	6	3	5	5	6	5	1	5	5	5	5	5	Kadın	34-41	Yüksek Lisans / Doktora Mezunu	Bekar	0-5 yıl
5	5	5	5	5	5	5	5	5	1	1	1	1	1	1	1	1	1	1	1	1	5	5	2	3	4	4	4	6	4	4	5	5	5	Kadın	42-49	Yüksek Lisans / Doktora Mezunu	Evli	16-20 yıl
5	5	3	3	2	5	2	5	4	5	6	6	5	6	6	6	4	5	6	6	6	6	6	3	4	4	4	4	1	6	6	6	5	6	Kadın	42-49	Üniversite Mezunu	Evli	20 yıl üstü
5	4	4	5	5	6	5	4	4	2	2	4	5	3	5	4	4	3	4	6	2	5	4	4	3	5	5	4	3	4	5	5	5	5	Kadın	42-49	Yüksek Lisans / Doktora Mezunu	Evli	20 yıl üstü
4	5	3	4	3	5	4	5	5	4	5	3	4	4	5	5	4	3	4	6	3	4	5	1	3	1	5	5	1	6	5	4	5	5	Kadın	42-49	Yüksek Lisans / Doktora Mezunu	Evli	20 yıl üstü
5	5	5	5	5	5	5	2	2	1	2	1	1	1	1	5	2	1	5	5	5	5	5	5	5	3	5	5	2	2	2	2	5	5	Erkek	34-41	Yüksek Lisans / Doktora Mezunu	Evli	0-5 yıl
6	6	6	6	6	6	6	6	6	2	2	1	2	2	2	2	1	1	2	2	1	5	5	5	5	5	5	3	3	4	5	4	4	5	Kadın	50 ve üzeri	Üniversite Mezunu	Evli	20 yıl üstü
4	4	3	4	4	6	5	5	5	2	3	3	3	3	3	5	2	2	3	1	2	4	6	5	4	3	5	4	4	4	2	2	5	5	Kadın	18-25	Yüksekokul Mezunu	Bekar	0-5 yıl
5	5	5	4	3	6	6	5	6	1	6	6	4	4	2	6	3	5	2	5	4	2	2	3	3	3	4	5	2	2	2	4	4	6	Kadın	26-33	Üniversite Mezunu	Evli	11-15 yıl
